# Supplementary material for: Functional Multi-Locus QTL Mapping of Temporal Trends in Scots Pine Wood Traits
Source: G3 (Bethesda). 2014 Oct 9;4(12):2365–79. doi: 10.1534/g3.114.014068 (PMC4267932; doi:10.1534/g3.114.014068)
Supplement: Supporting Information [file supp_g3.114.014068_FileS1.xlsx]

## Sheet: FLSilvPrio
Silviscan wood property measurements for 286 individuals The traits are abbreviated the same as in the Li-Hallingbäck-et al. manuscript, but the calendar year when that wood was formed is also added. Note: EP and LP are given in fractions rather than percentage
Tree	WD1995	WD1996	WD1997	WD1998	WD1999	WD2000	WD2001	WD2002	WD2003	MFA95_97	MFA98_00	MFA01_03	EP1995	EP1996	EP1997	EP1998	EP1999	EP2000	EP2001	EP2002	EP2003	LP1995	LP1996	LP1997	LP1998	LP1999	LP2000	LP2001	LP2002	LP2003	RW1995	RW1996	RW1997	RW1998	RW1999	RW2000	RW2001	RW2002	RW2003	FWr1995	FWr1996	FWr1997	FWr1998	FWr1999	FWr2000	FWr2001	FWr2002	FWr2003	FWt1995
1	416.3250	430.1572	441.2604	411.6732	418.7098	492.0198	466.7245	632.4405	549.0754	23.14392	18.11834	13.31240	0.732801	0.685144	0.590897	0.554595	0.694557	0.600692	0.552562	0.381668	0.545534	0.068086	0.123548	0.081276	0.133464	0.109549	0.285356	0.149815	0.263290	0.270436	3.5176	1.9628	2.2762	3.4234	2.7321	3.1522	2.6426	2.2234	1.3726	29.50180	30.39920	29.97790	30.38390	30.73890	30.01770	30.8800	28.10780	28.7173	24.70750
2	377.0462	379.8244	389.9677	384.2849	388.1128	419.7458	433.7662	589.3384	543.9851	30.04951	18.90303	14.36963	0.747370	0.757598	0.648646	0.749419	0.703464	0.665874	0.623365	0.463870	0.500389	0.062020	0.110224	0.162119	0.187283	0.073280	0.170719	0.125943	0.380867	0.324411	4.8565	2.8197	2.9207	4.1707	3.3952	3.9521	2.9283	2.4481	2.0548	30.82340	30.91090	31.45890	30.71510	31.10690	31.80160	31.2647	28.33550	29.7589	24.59310
3	417.1706	405.2096	403.4119	354.8004	373.6911	385.1882	409.3557	488.7486	528.4910	20.73317	20.30648	23.36572	0.802528	0.743643	0.608743	0.791143	0.690163	0.664470	0.506491	0.416414	0.375306	0.073634	0.157994	0.073981	0.099641	0.074888	0.148019	0.109818	0.059138	0.259149	3.4658	3.2919	4.0605	4.8143	3.7042	4.4008	3.9365	3.7979	3.1862	27.14630	29.29810	28.58150	31.05820	29.78720	31.77670	31.1417	29.29290	30.2067	24.12990
4	428.6493	439.4479	449.4438	377.4882	413.2066	431.1831	422.6207	523.8852	530.9241	21.35376	22.83264	19.48161	0.414914	0.460179	0.602902	0.680946	0.640567	0.629171	0.607776	0.426352	0.421990	0.082071	0.113555	0.103141	0.064860	0.072697	0.262207	0.144749	0.078151	0.172960	3.3995	3.9100	3.7628	4.1366	2.9630	3.8298	3.3078	3.0313	2.5266	31.44820	33.61780	31.52660	34.27940	33.42960	35.52890	33.9616	31.93700	32.9189	24.33570
5	NA	449.0393	491.7593	437.3033	463.4518	419.7437	471.3295	583.1898	559.5237	21.11361	20.81197	19.04662	NA	0.715178	0.656960	0.638706	0.637362	0.553265	0.451791	0.336860	0.347184	NA	0.102162	0.198605	0.140916	0.097377	0.235518	0.174245	0.220259	0.292002	NA	2.2895	2.1359	3.6206	2.8323	3.6337	2.9206	3.1758	3.0082	NA	30.35280	29.29320	31.14420	30.67800	32.06430	30.9709	28.29570	29.9664	NA
6	NA	NA	NA	NA	NA	NA	NA	NA	NA	NA	NA	NA	NA	NA	NA	NA	NA	NA	NA	NA	NA	NA	NA	NA	NA	NA	NA	NA	NA	NA	NA	NA	NA	NA	NA	NA	NA	NA	NA	NA	NA	NA	NA	NA	NA	NA	NA	NA	NA
7	432.2211	499.6469	461.4782	380.3492	406.4973	416.2987	452.1895	489.5000	502.3614	16.10455	17.62377	22.82278	0.738014	0.594562	0.540809	0.722368	0.705071	0.617317	0.399799	0.390883	0.441487	0.102893	0.160120	0.293918	0.159855	0.094437	0.264805	0.249639	0.098340	0.318339	2.6406	2.4238	2.2115	2.9802	2.7627	3.9210	3.1886	3.3913	2.4832	30.37340	31.06500	30.90270	31.28590	30.32970	31.51040	29.6008	29.68050	29.6474	24.32080
8	417.9553	468.4270	462.8742	369.5940	401.9649	408.7516	452.3533	596.1464	605.4622	21.36634	22.09982	16.74642	0.738884	0.645842	0.587781	0.596964	0.688634	0.582073	0.425357	0.320327	0.341638	0.060725	0.146731	0.072158	0.176601	0.083983	0.202781	0.177225	0.241738	0.351476	3.6838	2.7547	3.2997	4.2882	3.2685	4.1646	3.3861	2.5296	2.1754	30.58100	30.54580	28.55500	30.89100	30.81710	32.88110	30.7460	29.74970	29.8936	24.42660
9	NA	NA	NA	414.2316	413.3693	405.8830	446.2086	460.7588	513.7095	NA	31.87552	27.62171	NA	NA	NA	0.495335	0.663323	0.493843	0.539111	0.445677	0.371556	NA	NA	NA	0.084933	0.089940	0.120437	0.262143	0.084969	0.193384	NA	NA	NA	5.3913	4.1672	6.8949	4.7352	4.9924	3.2014	NA	NA	NA	31.32610	29.72650	32.13060	29.8791	29.39330	30.0502	NA
10	432.4252	473.2008	485.5006	389.1659	420.6774	420.9019	458.1238	583.0694	583.7882	16.57987	20.15171	16.51953	0.852457	0.765806	0.688352	0.731499	0.706951	0.648486	0.463079	0.343188	0.466293	0.045102	0.091049	0.188677	0.109367	0.099695	0.051071	0.217123	0.184323	0.222105	3.0974	1.8869	0.9238	2.1661	1.7393	3.8613	3.4059	2.5808	1.8928	26.78870	29.90910	27.81380	30.59770	29.23960	30.90000	29.4776	27.49430	28.9900	23.75440
11	410.7690	457.0891	419.2993	356.6720	416.3196	389.0079	522.0184	637.6577	548.7169	19.77164	18.86324	20.60631	0.805589	0.643330	0.662366	0.737401	0.700169	0.563364	0.359341	0.297461	0.421399	0.062234	0.124160	0.171287	0.107355	0.088153	0.220944	0.226107	0.242812	0.404225	3.3599	2.1883	2.9144	3.4726	2.3720	3.5801	2.2224	1.9616	1.6711	31.19280	29.61570	29.39260	32.02730	30.94790	32.39690	28.7280	28.34850	30.5179	25.59070
12	418.6043	453.9761	404.3349	353.9368	414.4102	422.3243	474.2640	651.4419	558.4968	18.11441	19.98679	13.49632	0.762129	0.727896	0.590635	0.800945	0.674860	0.722628	0.496312	0.306228	0.420538	0.059767	0.104208	0.041683	0.097154	0.089470	0.189195	0.136304	0.488283	0.244938	4.3469	3.2675	3.3635	3.9597	3.2100	3.6835	2.6030	2.3427	2.3508	32.59280	32.38940	30.78680	32.63840	31.11590	31.40870	31.9363	29.13900	32.8049	25.93660
13	446.4674	502.3798	491.4076	474.4264	432.4533	494.9985	509.9039	603.3273	616.8772	19.14598	15.47582	13.90740	0.450439	0.610198	0.645363	0.509591	0.679797	0.594053	0.546184	0.447312	0.415981	0.091305	0.105243	0.217423	0.279969	0.171652	0.220139	0.260912	0.294952	0.417067	4.1071	2.3004	1.2455	1.4023	1.9522	3.0031	2.0689	1.8325	1.9335	27.90599	30.03020	27.51010	28.09080	29.91910	30.28530	28.5235	26.12930	28.9412	23.83718
14	NA	376.5448	409.8975	340.3380	411.0478	388.6289	425.0844	452.4324	496.7659	24.23494	21.19484	19.13622	NA	0.747580	0.626741	0.718242	0.622800	0.661157	0.429444	0.416382	0.457377	NA	0.098597	0.152299	0.159797	0.112366	0.092167	0.127756	0.159612	0.316494	NA	3.8642	2.7643	4.3186	3.1869	4.6101	3.1748	2.8726	2.0904	NA	29.67180	28.09820	31.00970	28.42130	31.33660	29.8851	27.97330	29.9245	NA
15	484.2541	470.6599	466.1088	379.8581	391.4519	428.3127	440.0434	545.2910	498.6575	24.35227	24.54856	20.42648	0.567249	0.703590	0.615495	0.798213	0.686946	0.511583	0.448874	0.392884	0.424171	0.125664	0.122074	0.065971	0.078296	0.095224	0.201353	0.125747	0.191566	0.274983	4.0640	4.7070	3.2681	4.9364	3.6556	3.8420	3.0474	3.0971	2.6718	28.58240	31.72070	30.22960	33.40280	31.36740	33.01690	32.4010	30.01240	31.3662	24.19150
16	404.6025	391.7480	400.1557	350.5470	355.7575	368.8529	362.2688	445.3255	452.5672	20.91895	26.51825	21.73280	0.783463	0.750398	0.548412	0.721764	0.766146	0.654989	0.521871	0.399629	0.509079	0.056620	0.093218	0.103885	0.092623	0.112096	0.141284	0.116565	0.070902	0.307424	3.8520	4.0797	2.8185	3.8187	3.6433	5.5378	4.0441	3.8786	2.2965	30.70730	32.04900	29.54560	32.20940	30.23610	32.12950	31.6155	29.63826	30.9128	24.28350
17	430.7010	457.1816	442.9452	395.9122	412.7856	441.9451	471.7339	577.7729	575.1616	22.03055	20.10147	17.53174	0.486957	0.555919	0.678507	0.768436	0.681232	0.565875	0.393299	0.362332	0.451145	0.071646	0.104116	0.154161	0.115850	0.074370	0.175176	0.239203	0.357297	0.361801	3.6457	3.7948	3.7584	3.6979	3.7394	4.1541	2.5192	2.3633	1.8770	28.38720	29.68130	28.86050	29.44130	29.24080	30.15360	29.2491	26.94690	29.1362	23.88250
18	401.1796	425.2788	439.0547	365.6335	424.0456	428.4992	485.5748	581.8591	572.3259	17.28769	16.00601	12.33753	0.796113	0.759749	0.572165	0.758278	0.680717	0.532427	0.508683	0.404864	0.524027	0.070472	0.084554	0.055246	0.143524	0.100729	0.257695	0.179998	0.171098	0.302565	3.4269	2.5132	2.9287	4.2822	3.1530	3.4925	2.6028	2.1175	1.4463	29.62300	30.66530	28.96240	31.32370	29.95790	31.38190	28.6450	28.44530	28.9271	25.49200
19	NA	NA	NA	NA	NA	NA	NA	NA	NA	NA	NA	NA	NA	NA	NA	NA	NA	NA	NA	NA	NA	NA	NA	NA	NA	NA	NA	NA	NA	NA	NA	NA	NA	NA	NA	NA	NA	NA	NA	NA	NA	NA	NA	NA	NA	NA	NA	NA	NA
20	407.5588	466.7938	494.5598	368.3171	409.7304	420.1313	461.5298	544.6588	550.0619	22.82402	22.04167	18.46275	0.726745	0.761831	0.569999	0.663712	0.699002	0.596788	0.480149	0.359727	0.359946	0.080830	0.081734	0.244521	0.125077	0.107926	0.165653	0.242920	0.283450	0.349822	2.9123	2.2610	1.9986	2.7527	2.3442	4.7702	2.8639	2.6181	2.0842	28.51880	30.70540	28.71610	32.11590	30.38210	31.14770	29.2636	28.27120	29.8379	24.21040
21	443.6212	414.8638	425.4700	347.5056	384.9084	392.3502	428.4848	530.1845	500.6646	26.49374	26.16484	21.09962	0.341855	0.690480	0.565691	0.560867	0.580934	0.498447	0.421395	0.422909	0.458845	0.152785	0.106795	0.242830	0.116990	0.128174	0.177080	0.109973	0.274395	0.326152	3.8060	3.5526	2.7789	4.6799	2.9382	4.3788	2.8007	2.3109	1.7823	26.01080	29.91690	28.09370	29.93770	27.82260	30.18300	27.1311	26.80390	28.9669	24.58110
22	447.5963	506.7259	471.6297	388.7948	407.6929	431.6405	424.5870	574.1622	605.9787	17.56335	20.02276	18.07040	0.778098	0.590497	0.673478	0.526097	0.696288	0.554672	0.426080	0.374660	0.279701	0.137638	0.136814	0.195118	0.143829	0.099436	0.241716	0.124721	0.251463	0.305245	3.2244	1.9172	1.6590	3.0578	2.9416	4.1859	3.5383	3.1965	2.7247	29.74540	30.65790	29.06790	31.36550	31.11270	32.07140	32.7844	30.57280	31.9128	24.69160
23	394.4995	433.2804	440.9089	350.1420	370.1623	413.6400	428.6352	541.6121	605.7393	16.91531	16.69420	15.23227	0.686218	0.718909	0.624978	0.732328	0.730215	0.627708	0.483096	0.429005	0.437311	0.078432	0.106077	0.172912	0.155429	0.118600	0.235912	0.197894	0.354643	0.299019	3.6605	2.8272	2.2364	2.9454	2.3263	3.3788	2.9253	2.1086	1.3862	27.80650	30.06710	29.10380	30.76240	30.62160	31.56090	29.7392	28.18150	28.2717	25.80820
24	433.2428	441.5430	519.5179	393.5023	413.7205	417.1493	461.6558	578.0207	584.4395	20.22854	21.56711	20.71071	0.799060	0.776578	0.678721	0.527883	0.706998	0.454710	0.421717	0.344817	0.398961	0.086300	0.083629	0.215417	0.141517	0.063165	0.172342	0.190422	0.235729	0.355139	3.7439	2.1954	1.4075	2.9749	3.2597	4.0936	3.3347	3.0709	2.2135	30.61670	33.46430	30.06410	32.93570	30.75930	32.75370	30.5793	29.67290	30.7647	25.19120
25	402.7883	457.7632	461.8955	371.6722	413.3558	465.2094	415.6243	492.6679	492.6220	28.70004	30.15264	25.16798	0.580727	0.672716	0.547333	0.501081	0.653792	0.429604	0.596242	0.353974	0.486541	0.067372	0.108643	0.073615	0.098330	0.137427	0.141748	0.107800	0.136396	0.165267	4.0284	3.2510	3.1162	4.8571	3.2388	5.0230	4.2310	3.8161	2.7973	29.30760	32.65920	30.41480	32.52050	29.94460	31.86490	31.1943	30.20020	31.1683	24.59570
26	434.0267	421.0548	476.3611	386.9959	397.9824	409.1705	473.5731	572.5669	545.8412	17.20405	15.38706	13.89161	0.736888	0.718456	0.431226	0.678719	0.681218	0.639993	0.516450	0.383237	0.431901	0.088953	0.092114	0.216196	0.162592	0.117168	0.224380	0.195611	0.520267	0.367639	3.7638	3.3057	2.3141	3.0229	2.5886	3.6866	3.1215	2.7286	2.4369	26.62510	30.22600	26.55580	29.51590	28.90280	30.43010	29.2877	27.10030	29.0584	24.88440
27	390.4484	373.0835	422.9561	362.8416	386.3813	398.0410	455.9975	563.3032	497.2775	21.61780	18.95924	15.96294	0.730298	0.729196	0.655334	0.607349	0.700635	0.729354	0.529692	0.437309	0.575321	0.125946	0.101548	0.201890	0.183847	0.129781	0.157580	0.187049	0.334213	0.228682	4.7838	3.8238	2.8149	3.8347	2.7084	3.8482	2.9789	2.6160	1.8388	28.98030	30.57530	28.65410	31.51590	30.08450	30.64420	29.4727	27.44270	29.3202	24.50800
28	431.7423	451.4678	433.4310	358.8199	373.5583	410.7433	396.7916	498.7966	447.9894	21.02482	20.85691	20.43071	0.623851	0.648587	0.567302	0.786749	0.755143	0.582041	0.510481	0.401154	0.504938	0.080243	0.138046	0.127575	0.141745	0.076262	0.174655	0.153619	0.189741	0.213484	3.0557	2.6752	2.4613	3.7885	2.9556	3.9724	3.6877	2.9809	2.5215	29.80420	30.65340	29.34350	31.08290	30.50530	31.41970	30.6977	28.12160	31.3211	24.32370
29	420.4845	443.3232	442.8536	371.0393	381.6284	403.6702	425.6932	522.6292	487.8521	19.65724	20.87157	20.21395	0.593494	0.716637	0.352913	0.679128	0.653016	0.459970	0.591323	0.379292	0.445214	0.096395	0.081476	0.126432	0.158658	0.099877	0.203871	0.151646	0.086323	0.295924	3.6703	3.7189	2.9146	2.9800	2.9376	4.7177	3.1323	2.9737	2.1073	29.75500	32.03180	29.79420	32.60140	31.00550	32.50070	30.9642	29.18840	31.5399	24.25600
30	430.3591	393.6594	446.1768	351.5357	386.9773	435.9777	468.2772	596.2146	506.7608	21.83064	17.34826	16.67088	0.643159	0.667306	0.551153	0.618514	0.694557	0.502698	0.451016	0.336135	0.466486	0.111828	0.110592	0.123019	0.137603	0.087633	0.220156	0.190567	0.374799	0.388286	2.6970	2.3980	1.8298	3.0777	2.3975	3.5761	2.6631	1.3087	1.2532	27.11160	31.48880	28.53450	32.34890	30.32830	30.31580	29.4732	26.75710	28.5510	23.01050
31	428.5557	418.0918	453.2372	371.3059	395.4507	409.3477	433.0481	565.1638	499.9835	17.29310	20.88269	18.10320	0.782034	0.736245	0.679388	0.692734	0.758988	0.628902	0.486996	0.319877	0.538341	0.115868	0.101106	0.211192	0.122253	0.082415	0.217326	0.121622	0.169830	0.347256	3.0647	2.7753	2.6412	3.7684	2.7592	3.9305	2.9452	2.7398	1.8531	30.58530	31.91260	28.71340	32.34920	31.42020	32.39910	30.9869	29.07950	31.1824	25.01190
32	411.2997	392.8939	422.8211	359.0998	398.9651	397.7178	437.3266	534.0896	521.6268	22.17505	16.83335	15.16264	0.719691	0.764784	0.714211	0.724574	0.717374	0.583305	0.529719	0.397207	0.538981	0.067880	0.054551	0.134860	0.126451	0.088635	0.141531	0.174746	0.375993	0.254125	3.6977	4.2089	3.6282	2.2910	2.2666	4.6336	3.0839	2.4418	1.8971	28.51470	30.74430	30.13520	31.77960	30.53090	33.27750	30.6677	28.15210	30.2754	26.57740
33	426.1800	441.0399	381.4295	390.0183	408.4929	428.5265	506.8831	587.3630	558.9846	21.59734	18.89401	16.97759	0.539239	0.702218	0.792191	0.603177	0.594374	0.609505	0.314416	0.346112	0.377831	0.054662	0.121777	0.035517	0.136565	0.105181	0.209603	0.326506	0.264404	0.309082	4.5937	3.7158	3.0042	3.8458	2.8085	4.1135	3.1929	3.1588	2.9455	29.46230	30.91800	28.62730	31.26400	30.02110	31.78820	30.1653	27.86590	29.5442	24.67330
34	NA	418.2244	426.8714	363.4655	406.5573	410.6520	407.7665	493.8196	506.4854	25.29219	23.23621	22.62203	NA	0.537820	0.659805	0.668859	0.626924	0.587653	0.452722	0.378839	0.475813	NA	0.198585	0.056555	0.142637	0.151861	0.198846	0.214394	0.156064	0.312111	NA	3.0103	3.2305	4.2275	2.7670	4.0398	2.2981	2.2305	1.3995	NA	28.31150	28.13380	32.81460	29.94730	31.22420	30.5404	29.07820	29.8804	NA
35	457.1047	483.3136	428.2069	416.8822	431.2310	441.3686	461.7620	614.6621	548.0479	19.88692	18.76718	16.86538	0.565118	0.640229	0.471089	0.670279	0.660838	0.649777	0.498865	0.325829	0.387343	0.068642	0.139431	0.094063	0.102116	0.084655	0.173675	0.142190	0.172337	0.219191	2.7097	2.1308	3.3499	3.6537	2.9626	4.5591	3.0403	3.5715	3.5111	27.72980	30.09000	30.40820	32.22980	30.22720	31.96170	31.3380	29.08880	29.5237	25.11160
36	408.6012	417.8197	413.9405	368.0003	404.7153	420.8482	431.6053	573.5860	589.4254	20.86352	21.43256	15.60250	0.803119	0.832928	0.716882	0.749599	0.681637	0.669394	0.646833	0.392254	0.467298	0.051692	0.090845	0.078649	0.076362	0.105313	0.165314	0.151537	0.313878	0.270804	4.5210	3.9474	3.1418	3.6170	2.5562	4.3747	2.5512	2.4038	1.4036	30.93490	31.20940	30.02820	31.48820	30.75020	30.22970	31.4145	29.17950	29.6569	25.00690
37	NA	NA	NA	NA	NA	NA	NA	NA	NA	NA	NA	NA	NA	NA	NA	NA	NA	NA	NA	NA	NA	NA	NA	NA	NA	NA	NA	NA	NA	NA	NA	NA	NA	NA	NA	NA	NA	NA	NA	NA	NA	NA	NA	NA	NA	NA	NA	NA	NA
38	437.5629	523.3834	465.1613	433.7840	444.6716	454.8702	491.5320	614.3015	568.6363	23.22161	19.26057	14.52309	0.409035	0.605248	0.644191	0.632267	0.717553	0.545406	0.585555	0.480490	0.555417	0.085489	0.117539	0.096919	0.138711	0.093403	0.218585	0.174568	0.430447	0.230590	3.5794	1.7492	2.7363	3.0805	2.2344	3.1736	2.2845	1.9503	1.1991	28.55800	26.06410	27.71720	31.23840	30.56420	30.87760	29.6750	27.75280	29.0579	25.01670
39	440.5553	513.7532	507.7765	465.7602	433.2706	459.6327	570.1960	671.8754	592.1854	16.70601	17.73695	14.11464	0.598288	0.638379	0.589167	0.489276	0.724640	0.675721	0.400796	0.362591	0.503125	0.066859	0.168515	0.187052	0.117373	0.091048	0.188110	0.224768	0.539670	0.323790	3.2247	1.9031	2.3742	3.2452	2.3482	3.7292	2.0599	2.3481	1.2959	30.16830	30.31740	27.87360	30.75270	31.02460	31.68890	28.8499	27.51580	31.0995	23.70560
40	430.5296	466.8188	415.3323	362.1384	396.5869	413.2021	457.2229	578.7614	530.2097	24.68337	18.33368	13.77303	0.716524	0.621679	0.567295	0.727951	0.725038	0.664897	0.560887	0.453498	0.473025	0.122979	0.146804	0.210255	0.118401	0.120861	0.156322	0.238490	0.359562	0.269691	3.3770	2.4577	2.4437	3.2145	2.3796	2.7872	1.7984	1.7182	1.5959	29.08400	27.75530	27.05060	31.15470	30.16240	30.59260	30.1853	26.37580	29.5839	23.70550
41	428.0083	475.0106	468.3405	368.0345	372.1849	400.7732	448.3939	593.2719	515.4284	18.09542	20.21694	17.09625	0.664705	0.625992	0.480424	0.717561	0.759948	0.675667	0.533394	0.442382	0.511588	0.102597	0.188555	0.121154	0.061841	0.057725	0.179240	0.144316	0.156892	0.164632	2.9231	2.4831	3.8414	4.2140	2.6765	4.0443	2.8403	2.6719	2.1703	30.94530	30.12280	30.78400	32.27950	31.30440	32.20500	31.1191	28.77170	31.0571	24.97460
42	420.5773	409.4263	387.1837	365.4057	394.3936	422.7186	450.4302	464.6978	488.5874	18.53876	17.47526	15.08861	0.775364	0.845969	0.712003	0.756852	0.812582	0.652160	0.536190	0.379501	0.510844	0.057216	0.066892	0.075857	0.088489	0.060876	0.255993	0.243022	0.129540	0.204253	4.0461	3.9018	3.2601	3.8129	2.5051	3.9544	3.2067	3.1913	1.8859	30.48590	32.29210	30.65030	31.82550	30.50910	31.88880	30.2132	29.83320	29.7083	26.88490
43	NA	452.1930	393.3352	388.6839	400.5686	466.7857	478.2822	590.8649	539.3336	17.33034	15.80923	13.44101	NA	0.666566	0.746551	0.582739	0.801999	0.618101	0.662958	0.406215	0.585379	NA	0.127726	0.089231	0.110694	0.061856	0.246342	0.157126	0.281270	0.169888	NA	2.9853	2.8925	3.7274	2.5818	3.7379	3.1637	2.9829	1.2626	NA	29.61830	29.35660	31.42860	30.83170	30.39410	29.9644	28.06590	29.4744	NA
44	NA	NA	NA	NA	NA	NA	NA	NA	NA	NA	NA	NA	NA	NA	NA	NA	NA	NA	NA	NA	NA	NA	NA	NA	NA	NA	NA	NA	NA	NA	NA	NA	NA	NA	NA	NA	NA	NA	NA	NA	NA	NA	NA	NA	NA	NA	NA	NA	NA
45	452.9458	464.0595	442.2626	392.3260	390.6837	426.9361	433.5102	511.4326	470.4451	18.03948	17.44336	18.74799	0.583109	0.576177	0.548657	0.477541	0.710258	0.576765	0.410028	0.309230	0.430989	0.211980	0.171866	0.079861	0.114632	0.088254	0.113149	0.117614	0.130560	0.163913	3.3390	2.7469	3.7127	4.4970	3.2667	3.4397	2.8381	3.1158	2.7539	29.28530	29.07600	29.88210	33.52820	30.87400	32.19680	31.9781	30.10990	31.6077	25.08730
46	NA	424.7057	445.5089	400.9436	389.6881	443.1691	396.7898	548.1215	505.6788	22.96396	23.43357	19.34211	NA	0.329955	0.667288	0.622222	0.740775	0.507675	0.554040	0.465458	0.543053	NA	0.418060	0.192780	0.183029	0.088782	0.229558	0.164032	0.272159	0.260946	NA	2.8716	2.7342	3.6945	2.8373	3.2249	2.9543	2.7517	2.0556	NA	30.64940	28.30010	31.82260	30.94160	31.60070	31.3300	28.69090	31.1730	NA
47	409.0802	436.7321	460.7819	370.1751	420.4068	420.5185	546.6985	574.0333	538.5515	20.46317	19.87082	14.68728	0.660649	0.708100	0.594417	0.668010	0.726470	0.661799	0.304897	0.408706	0.515753	0.074948	0.091168	0.082580	0.084082	0.117606	0.155968	0.253327	0.203924	0.192240	4.4871	2.8431	2.6653	4.8619	2.9803	4.7933	3.0735	2.4465	2.0568	29.46890	31.44160	29.54060	32.28890	29.51530	32.91200	32.0639	29.13380	31.7880	24.26350
48	451.2519	443.2629	465.6865	375.7442	413.5710	411.4636	448.6845	582.9293	550.9386	24.30150	24.27894	21.64541	0.521262	0.681484	0.542848	0.615129	0.683988	0.521353	0.461491	0.327844	0.487121	0.115356	0.076076	0.081916	0.121584	0.147867	0.180338	0.281797	0.389619	0.319672	2.9630	2.5330	2.8566	3.9117	2.9540	4.3740	2.4358	2.1983	1.7665	29.56920	31.83040	29.58100	33.76620	31.57680	34.55010	32.5609	31.39440	32.9397	24.73750
49	412.8097	426.2716	447.7056	398.3409	400.0934	423.2007	495.4033	600.2751	527.4188	21.08427	18.28472	13.29725	0.709045	0.695325	0.618537	0.459203	0.782880	0.690967	0.612061	0.408169	0.517477	0.056128	0.106395	0.078323	0.098859	0.068314	0.123793	0.222945	0.259506	0.234290	3.8109	2.1157	2.6595	4.4427	2.7593	3.7708	1.6134	1.9830	1.6279	28.97150	28.73240	27.97990	30.85990	29.52010	31.36870	28.7498	26.90390	28.6358	24.56940
50	387.6970	406.7157	408.7445	342.6834	365.3506	368.2169	416.4220	509.6755	487.8651	15.69894	17.85694	12.38987	0.751630	0.724360	0.494912	0.604461	0.707176	0.653356	0.534538	0.348553	0.503806	0.087230	0.130906	0.304130	0.092228	0.079484	0.136098	0.195195	0.131811	0.186341	2.1621	1.7356	2.2109	4.1647	2.4093	3.8215	2.4350	2.4573	1.8654	30.51900	30.57560	30.66480	32.31240	29.13620	32.06200	30.2974	27.92280	30.3117	23.90220
51	425.1043	417.0725	450.6751	373.9797	393.8591	402.1612	398.7937	521.2989	653.1819	22.49782	25.16334	20.35881	0.694468	0.715683	0.525724	0.730900	0.777377	0.642966	0.585963	0.442454	0.197841	0.114031	0.086795	0.099602	0.131817	0.078168	0.242970	0.095196	0.282611	0.648674	3.2684	2.7202	4.2218	5.1048	3.2993	4.8648	3.1304	2.3060	2.5566	30.98700	32.54550	32.02230	33.16210	32.01700	32.74970	32.5720	30.54690	29.1272	23.78890
52	423.8351	417.4892	384.2900	357.0715	361.7941	384.8123	399.6544	491.0411	555.7034	21.32183	21.15749	19.81007	0.824048	0.809716	0.651632	0.756852	0.736298	0.538985	0.506413	0.387503	0.282171	0.049356	0.131780	0.048799	0.066637	0.070829	0.108439	0.173416	0.053832	0.289161	3.5254	3.5878	3.2480	3.3165	2.9211	4.1452	3.8595	3.5481	2.7898	30.33010	30.98680	29.57660	31.90830	30.48480	32.36350	30.9716	29.18110	30.1274	24.69370
53	461.3690	448.3932	412.2010	397.4781	424.2373	401.4156	423.1215	503.1447	617.1471	16.82056	21.12042	27.60666	0.623563	0.724091	0.524470	0.643977	0.664397	0.740862	0.513416	0.341223	0.233954	0.118538	0.112363	0.161310	0.129933	0.127317	0.152105	0.085949	0.249249	0.432870	2.4878	2.3602	2.5950	3.4641	2.4380	4.0025	2.6760	2.9617	2.1205	29.02300	30.12750	29.66900	31.84920	30.33510	31.22060	31.7012	29.64440	29.6809	24.08720
54	420.5267	437.8681	444.4007	407.8286	371.3888	415.2094	435.7387	562.7226	548.2533	19.75329	21.53558	18.68463	0.747012	0.694955	0.612675	0.591370	0.728416	0.555269	0.592871	0.407844	0.476626	0.064272	0.119975	0.229002	0.087937	0.090860	0.111827	0.150603	0.237784	0.291909	3.1709	2.8681	2.0812	2.8691	2.2111	4.4211	4.3173	3.5364	2.0664	30.31230	30.10230	29.79380	31.63780	30.37070	31.95570	31.4676	29.45670	29.3732	23.64650
55	430.4033	456.3544	513.7398	387.0733	393.1165	416.7862	425.5611	482.1332	499.3663	19.77044	16.97624	23.67666	0.654655	0.736863	0.517856	0.644200	0.736369	0.703336	0.434950	0.350080	0.438404	0.087930	0.093373	0.278900	0.104009	0.102065	0.181194	0.111481	0.164450	0.195550	3.8269	2.7556	2.2682	4.1602	2.9932	3.4797	3.3082	3.5409	2.6065	29.34190	32.75620	30.01060	33.32530	32.04820	33.41160	32.6890	32.35630	32.8958	24.46820
56	398.7292	416.0557	466.1326	430.7264	445.8508	436.9639	451.1880	NA	548.5388	25.61817	22.41725	20.13149	0.586811	0.705905	0.416800	0.512112	0.683871	0.548803	0.444023	NA	0.412048	0.140368	0.097306	0.250731	0.195563	0.119971	0.247070	0.312659	NA	0.291198	3.3861	3.0769	3.3179	3.6285	2.5923	3.0295	1.5301	NA	2.1415	30.34190	31.54850	31.29190	33.13060	32.19980	32.02840	33.0722	NA	30.4504	24.93620
57	419.8426	430.3047	492.8195	427.4447	465.3662	437.4364	479.6082	574.0311	520.2964	31.55593	32.29257	29.26666	0.465284	0.588220	0.232397	0.528907	0.654043	0.482766	0.404242	0.318718	0.405410	0.156344	0.158097	0.213652	0.124629	0.114131	0.236532	0.231502	0.449772	0.291301	4.6967	3.7945	4.1343	4.4781	4.0690	4.4941	3.6112	3.2910	2.8946	31.51820	31.73670	30.11300	32.76920	30.65030	32.45890	31.5045	28.33300	30.8533	24.71540
58	NA	NA	NA	NA	NA	NA	NA	NA	NA	NA	NA	NA	NA	NA	NA	NA	NA	NA	NA	NA	NA	NA	NA	NA	NA	NA	NA	NA	NA	NA	NA	NA	NA	NA	NA	NA	NA	NA	NA	NA	NA	NA	NA	NA	NA	NA	NA	NA	NA
59	446.7881	432.4059	418.6346	389.7119	404.8065	412.9821	440.1326	519.9320	488.4322	19.44172	15.73581	13.44496	0.607340	0.673967	0.670622	0.571832	0.680018	0.722983	0.591794	0.440701	0.505758	0.071868	0.142838	0.064608	0.162702	0.103068	0.208461	0.137229	0.168352	0.218414	3.4605	3.7441	3.5646	3.6822	2.7089	3.0471	2.7006	2.8078	1.8062	27.84430	29.80830	29.41850	32.79960	31.05090	31.50930	30.9388	30.21960	29.9703	23.09500
60	432.8272	424.8416	395.9453	332.6536	366.3572	364.7095	382.8483	443.1796	411.5301	21.99760	23.30777	23.11078	0.475495	0.611347	0.665733	0.706829	0.762919	0.616065	0.496899	0.381935	0.474424	0.110469	0.163934	0.112118	0.098664	0.080892	0.093075	0.154766	0.075926	0.200942	5.2051	4.2444	3.9271	4.9623	3.9497	5.2001	4.2083	5.5567	4.2266	28.82001	30.34990	30.17430	32.78990	30.45870	32.36900	31.2378	30.76170	31.3829	24.85831
61	415.7236	455.6667	415.5786	361.7855	370.8115	408.4639	418.8244	549.0158	555.1703	24.51410	23.67571	17.45576	0.788954	0.628142	0.667045	0.378013	0.756171	0.607092	0.635898	0.407555	0.444969	0.056677	0.149836	0.059515	0.069521	0.082460	0.157875	0.175670	0.339941	0.407683	3.3841	3.1114	3.6092	4.1369	3.3786	4.4415	2.6954	2.4063	1.5046	28.67980	29.78740	29.26910	31.46910	30.73150	30.43500	30.8699	28.56460	30.7535	25.94860
62	454.3018	426.2296	425.9531	349.3687	385.1602	414.9678	420.5655	512.3886	483.0091	20.25002	21.90724	21.66356	0.741969	0.790516	0.604548	0.721736	0.683513	0.546732	0.534070	0.377264	0.476462	0.101425	0.090160	0.094712	0.124105	0.077669	0.195929	0.208321	0.271986	0.160631	3.9941	3.3363	3.2583	4.6517	3.0115	4.5547	3.3050	2.8439	2.2835	29.87360	31.15330	29.20340	32.71070	31.48250	33.12290	31.3451	29.38460	31.4124	24.40680
63	368.2085	384.8187	404.8577	378.7191	373.5127	399.2601	447.2050	501.2174	510.8538	27.23352	27.33265	22.94223	0.612852	0.686946	0.582142	0.577681	0.633781	0.503269	0.493840	0.414837	0.484017	0.048360	0.073350	0.070723	0.129318	0.084195	0.198269	0.177354	0.094250	0.335735	5.6534	3.8923	3.6735	5.5290	4.6879	5.9046	3.4823	3.4833	2.0960	29.96640	30.10390	28.39860	31.10230	29.53290	31.36890	29.4675	28.67950	29.9311	25.57850
64	454.9888	457.2596	454.3175	394.8831	429.0650	418.2365	447.3624	607.3106	584.6337	23.03583	19.38565	15.44415	0.515432	0.749678	0.637919	0.719442	0.711874	0.481085	0.467658	0.357479	0.472068	0.232329	0.093747	0.074942	0.130162	0.127533	0.171774	0.153186	0.313216	0.320050	4.3546	2.7201	2.8582	3.6324	2.5468	3.7008	2.4689	2.5484	1.3551	27.70290	30.43370	29.98570	31.47330	29.97660	31.25020	29.9289	28.07080	28.9610	26.59010
65	468.5339	420.6824	423.3171	364.5804	391.7432	437.0376	470.2239	558.9731	487.4548	22.22922	22.49534	21.64982	0.703478	0.841956	0.680523	0.551005	0.686846	0.517494	0.392875	0.351734	0.411831	0.103684	0.094592	0.064942	0.113828	0.122582	0.230457	0.189171	0.222130	0.302415	3.3930	4.2583	3.6494	4.7642	2.8593	3.8441	2.8350	2.4166	2.5627	27.34880	29.69650	28.10950	31.95730	31.25440	32.27400	30.4437	28.16130	30.8424	25.42440
66	409.9632	413.9858	412.2979	365.1379	381.3549	373.4390	379.9520	524.7772	510.1160	22.31994	18.19792	16.34815	0.699140	0.733526	0.654448	0.662553	0.761967	0.678975	0.668130	0.500903	0.493520	0.062967	0.063156	0.173960	0.124694	0.142099	0.221529	0.098248	0.242351	0.336163	4.6151	3.2491	2.6598	2.8197	2.0535	3.9268	2.3003	1.9938	2.1912	29.14120	31.50250	30.79850	33.20490	30.55590	33.07810	31.4739	29.20450	29.8940	25.91360
67	NA	433.7422	405.0032	341.4616	382.7567	348.4995	372.7297	484.0602	440.6156	20.50980	21.78658	17.45966	NA	0.744506	0.652178	0.656532	0.728414	0.691724	0.528876	0.362367	0.463489	NA	0.094980	0.057195	0.040364	0.128177	0.088605	0.146616	0.071332	0.162622	NA	4.5641	3.1174	4.5387	3.4663	5.5087	3.6258	3.2594	2.7567	NA	29.76230	28.61840	30.61690	28.73020	30.99270	31.1104	29.35640	30.9124	NA
68	404.7971	468.3358	404.8916	364.6964	425.4472	384.1119	422.3346	500.2798	487.2402	21.27018	22.74936	21.42739	0.741478	0.499544	0.358437	0.544695	0.632104	0.634604	0.472326	0.382440	0.397543	0.055448	0.127566	0.079617	0.180869	0.102199	0.209238	0.181881	0.074855	0.245260	3.2914	2.7421	2.8323	3.7823	2.7554	4.2521	2.7716	3.3064	2.8007	30.52010	31.64830	30.59940	33.13340	30.15670	33.80040	32.6030	32.01230	32.5933	24.28070
69	433.9108	419.9876	479.1600	365.4418	419.3086	394.7415	411.0167	516.5570	483.9581	16.02067	18.04034	16.19224	0.773235	0.780549	0.472828	0.785071	0.680983	0.681020	0.485923	0.395314	0.439847	0.087184	0.092836	0.125312	0.061469	0.077851	0.075454	0.159887	0.172477	0.159941	3.1795	3.8929	3.7299	4.9928	3.9280	5.8314	4.2161	4.0330	2.9292	28.56820	31.18670	29.43460	32.16020	30.34450	32.78170	31.6651	29.84760	31.5189	23.91300
70	NA	NA	NA	NA	NA	NA	NA	NA	NA	NA	NA	NA	NA	NA	NA	NA	NA	NA	NA	NA	NA	NA	NA	NA	NA	NA	NA	NA	NA	NA	NA	NA	NA	NA	NA	NA	NA	NA	NA	NA	NA	NA	NA	NA	NA	NA	NA	NA	NA
71	NA	NA	424.9374	354.1408	383.5705	387.1849	451.0442	451.4277	478.1246	37.16110	30.00502	29.03846	NA	NA	0.389824	0.603332	0.614255	0.595293	0.354566	0.457208	0.420976	NA	NA	0.272181	0.107597	0.130518	0.100090	0.235451	0.050963	0.235620	NA	NA	3.8974	4.5494	3.0992	4.4610	3.7804	3.2985	2.6878	NA	NA	29.80890	33.72590	31.32250	33.04370	30.6180	30.30340	30.9963	NA
72	389.4033	420.0190	426.7780	377.2653	391.5585	454.3421	481.7985	597.8506	518.7405	23.84001	21.76916	18.04494	0.787092	0.728479	0.722377	0.567197	0.736757	0.525802	0.456111	0.352495	0.499212	0.067636	0.104602	0.059543	0.130659	0.071861	0.194608	0.183860	0.289834	0.179807	3.6194	3.1051	2.7224	4.3648	2.6732	3.9726	3.2639	2.5694	2.1562	31.08530	32.27880	29.79070	32.89090	32.17200	33.13220	31.5252	29.59440	31.0651	26.10320
73	NA	NA	NA	NA	NA	NA	NA	NA	NA	NA	NA	NA	NA	NA	NA	NA	NA	NA	NA	NA	NA	NA	NA	NA	NA	NA	NA	NA	NA	NA	NA	NA	NA	NA	NA	NA	NA	NA	NA	NA	NA	NA	NA	NA	NA	NA	NA	NA	NA
74	366.4793	401.9829	443.8165	366.0991	427.4580	407.2127	461.7787	518.1466	541.8268	21.16897	19.17171	20.78594	0.824299	0.750473	0.597017	0.667053	0.723495	0.504739	0.566453	0.450748	0.447096	0.063988	0.112804	0.197075	0.121021	0.110903	0.200590	0.302868	0.183280	0.401825	4.3352	2.7508	2.7284	3.7952	2.6636	3.5236	2.2911	2.0466	1.7097	30.78360	31.81840	28.12000	31.82700	29.97780	32.50000	29.6054	28.61610	29.3441	25.42750
75	432.5380	422.4102	437.0194	385.6436	417.7524	400.5301	469.7402	552.3045	470.1732	31.03439	31.15822	23.20696	0.282917	0.689244	0.627056	0.615267	0.574761	0.511947	0.510001	0.327653	0.508272	0.095084	0.094787	0.056120	0.075279	0.102718	0.183150	0.121191	0.216211	0.163461	4.1521	2.7314	3.9148	4.4488	2.7006	3.3732	2.9796	3.3569	3.1249	31.24600	32.64750	30.71520	34.10040	32.56160	33.12830	32.4692	30.94410	32.5029	23.54830
76	385.0361	366.8834	370.4393	342.0930	353.2432	358.0166	415.4350	483.5637	448.5515	29.58287	25.23466	25.20844	0.648441	0.733069	0.736128	0.746412	0.833511	0.628051	0.510012	0.379947	0.515123	0.065994	0.055866	0.084636	0.137362	0.079600	0.126259	0.210287	0.108799	0.234250	4.4095	4.2835	3.4619	4.2297	2.8128	3.5158	3.1262	2.9991	2.5524	28.33880	32.42700	29.95120	32.04190	30.54060	31.95470	30.0357	28.55260	30.0046	24.41550
77	399.0689	484.4325	448.5713	386.7836	391.2776	412.9847	471.4863	535.3323	531.6108	25.86607	22.99074	24.95551	0.769660	0.664661	0.558181	0.616063	0.729264	0.514347	0.458136	0.378340	0.444163	0.067878	0.113680	0.055123	0.105009	0.068490	0.223565	0.250517	0.183164	0.289648	4.7482	2.8422	2.7466	4.1387	3.5976	4.7816	2.8533	3.1136	2.0121	29.09080	30.48660	29.15830	31.36420	29.36480	31.15600	28.9367	27.62160	28.8252	24.49740
78	409.8076	458.9289	467.1463	370.8622	383.3441	491.3336	518.6992	541.3042	475.2814	25.75490	30.04745	28.94290	0.529299	0.711004	0.517378	0.529069	0.775549	0.461003	0.390580	0.398130	0.595165	0.089879	0.136840	0.297489	0.074054	0.092189	0.254550	0.358892	0.193756	0.275293	2.2953	1.8021	2.1147	3.6379	2.3083	5.0709	3.4587	2.6843	1.4065	26.75090	29.19330	26.36900	31.78920	29.59780	30.44700	29.2514	27.63410	28.6085	24.21330
79	391.8690	442.5956	446.4200	380.8510	400.2998	417.5899	431.2008	546.2520	489.0135	24.22644	24.69175	19.88320	0.678675	0.695858	0.580706	0.605627	0.729447	0.479233	0.523917	0.360338	0.481066	0.102805	0.123430	0.072955	0.111354	0.091235	0.212418	0.154384	0.467508	0.364752	2.9979	2.5715	2.6962	3.5616	2.3160	3.7944	2.4439	2.2021	1.6954	28.29600	28.82570	28.58860	30.09360	29.49760	29.81380	28.8785	26.70510	29.2456	24.73880
80	NA	442.0978	453.4051	424.2978	413.1703	377.9422	409.1492	508.8005	492.7311	19.42734	19.33612	18.13495	NA	0.597389	0.539642	0.721777	0.735403	0.507663	0.516700	0.336152	0.529318	NA	0.117977	0.103145	0.162424	0.083605	0.088934	0.161056	0.251192	0.281412	NA	3.3710	1.8440	3.3351	3.6206	6.7466	4.5059	2.9567	1.8862	NA	30.88620	28.87750	30.45910	30.79430	32.28419	31.7048	28.48320	30.4781	NA
81	423.8141	421.2431	476.1282	396.2327	420.4761	467.0975	481.2700	632.3678	597.4032	22.85328	19.50186	14.02866	0.505459	0.703826	0.561396	0.696064	0.655862	0.681190	0.597927	0.423854	0.418479	0.134646	0.059707	0.289712	0.194863	0.124042	0.193836	0.123979	0.289604	0.330011	2.9403	2.4570	1.1149	2.2077	2.4403	2.9654	2.1802	1.7959	1.7057	29.38970	31.81070	28.13580	30.51210	28.87970	29.97550	30.6896	27.65070	29.7797	23.36490
82	400.2136	424.3103	432.2009	384.6110	375.3474	404.7728	432.5705	476.5742	504.1191	20.86896	20.79913	21.58712	0.757411	0.715460	0.593614	0.643474	0.715052	0.417121	0.394796	0.333593	0.465351	0.071164	0.102160	0.244411	0.108394	0.110674	0.141101	0.193416	0.163841	0.190403	3.4849	3.2361	1.5879	2.0610	1.8821	4.2381	3.2898	3.3331	2.6696	30.32420	30.94000	28.73470	30.80550	30.41980	31.90930	30.7351	28.71430	30.4195	25.73110
83	416.0178	415.0107	424.0691	352.4086	388.6556	402.3273	464.3442	548.5646	489.3493	23.18277	19.65540	14.34456	0.765917	0.683768	0.659448	0.709648	0.715591	0.734939	0.501651	0.479151	0.593203	0.087547	0.088287	0.165576	0.094272	0.108422	0.179059	0.209532	0.243369	0.271932	4.2126	2.8634	2.9044	3.7148	2.7144	3.5290	2.3018	1.8322	2.0450	29.77010	31.42330	27.66780	30.34860	28.89540	30.44000	29.1959	27.71970	29.3400	24.27080
84	515.7588	561.6520	505.2315	435.5578	472.9496	450.9204	480.6524	602.0762	601.8774	16.28051	16.52090	20.21990	0.525871	0.696070	0.590292	0.584866	0.667585	0.506019	0.406633	0.254074	0.390236	0.158109	0.141034	0.282497	0.153990	0.146859	0.218045	0.137298	0.161669	0.334188	2.0119	1.9669	1.9448	2.7885	2.6488	3.5722	2.4334	2.5280	2.1446	29.11710	30.19110	28.72280	31.06570	29.64910	31.56070	30.0086	27.89590	28.4496	23.36220
85	447.7183	415.5786	405.9196	355.5669	428.3986	377.5495	394.2928	534.0845	529.1258	24.53293	22.02713	21.38396	0.527490	0.875358	0.666322	0.697849	0.644801	0.686411	0.594638	0.349402	0.522195	0.087582	0.051455	0.250622	0.095768	0.159032	0.076742	0.109150	0.076559	0.232892	3.9997	4.1920	2.6127	3.0177	3.1830	4.8031	3.2524	2.6594	2.2212	28.21360	30.81880	29.08430	32.29400	29.06180	32.17080	31.1858	28.98840	30.4119	24.49200
86	NA	NA	NA	NA	NA	NA	NA	NA	NA	NA	NA	NA	NA	NA	NA	NA	NA	NA	NA	NA	NA	NA	NA	NA	NA	NA	NA	NA	NA	NA	NA	NA	NA	NA	NA	NA	NA	NA	NA	NA	NA	NA	NA	NA	NA	NA	NA	NA	NA
87	379.4408	419.6069	418.0651	388.7049	391.4354	405.1639	429.6640	568.9566	549.9961	23.65083	20.07308	15.33923	0.704325	0.690658	0.644221	0.703115	0.707134	0.694695	0.627657	0.463386	0.421411	0.057396	0.182413	0.207134	0.158026	0.091984	0.057994	0.112157	0.256444	0.219919	3.9097	2.0799	2.1474	2.5616	2.6309	4.7143	2.4225	2.3393	1.8234	28.94180	30.65490	28.81610	30.06250	29.27290	30.62810	30.3808	27.68800	29.3779	24.06450
88	388.6362	382.4253	455.2345	378.0564	371.5500	422.1415	402.8834	495.4788	474.9529	25.41683	25.81899	23.63701	0.627297	0.667638	0.619360	0.681818	0.642383	0.511094	0.520967	0.419773	0.477606	0.065906	0.093419	0.172280	0.148072	0.142383	0.273985	0.137311	0.080434	0.295878	4.6627	4.1876	2.6219	3.7664	3.0158	5.4806	4.6930	3.3804	2.9137	28.26410	32.15610	29.30930	32.01480	30.35010	31.78230	31.2406	28.49000	30.1247	23.98980
89	NA	NA	NA	NA	NA	NA	NA	NA	NA	NA	NA	NA	NA	NA	NA	NA	NA	NA	NA	NA	NA	NA	NA	NA	NA	NA	NA	NA	NA	NA	NA	NA	NA	NA	NA	NA	NA	NA	NA	NA	NA	NA	NA	NA	NA	NA	NA	NA	NA
90	469.1505	474.0490	476.5193	413.5574	425.8131	443.6701	466.9072	561.9595	533.5749	19.39397	17.69417	13.41672	0.423390	0.642352	0.567933	0.477357	0.673605	0.550374	0.562259	0.473577	0.480065	0.150990	0.192285	0.170454	0.238754	0.164045	0.227967	0.205030	0.329425	0.364658	3.0055	2.3772	2.1742	3.3101	3.4832	3.6457	2.3338	2.2518	1.8335	28.23900	30.97910	29.19830	30.67660	29.28560	30.92230	30.2342	28.06290	30.0235	24.08600
91	455.0420	492.6071	461.3963	400.3412	482.7568	488.1351	580.6514	637.6800	627.8565	15.84439	15.50739	14.17955	0.651213	0.625626	0.648457	0.665942	0.662664	0.468777	0.354937	0.355189	0.446265	0.129498	0.092944	0.194013	0.096324	0.134049	0.202871	0.252169	0.320162	0.359329	2.7653	2.0776	1.5267	2.3909	2.0321	3.4061	2.5582	2.2954	2.1234	30.81830	31.36960	29.80850	31.32080	30.25960	31.15830	28.1422	26.91720	28.2682	24.35400
92	492.5906	437.0047	436.2154	379.2975	441.7135	403.4128	440.0316	527.5387	547.0413	26.90519	18.26379	18.19872	0.329052	0.544958	0.471484	0.752733	0.665235	0.530196	0.409969	0.341853	0.456339	0.068220	0.196006	0.257633	0.158768	0.127497	0.182128	0.134673	0.199148	0.287064	3.3949	4.3963	3.2228	3.2475	2.5836	3.5766	2.8068	2.8170	1.9365	29.83520	27.94930	27.95090	29.58110	29.20610	31.12210	30.7474	28.38510	28.8899	27.17660
93	389.5619	438.2721	459.0163	360.8169	442.5615	443.9104	509.8797	607.9744	606.4898	28.92788	21.69706	15.98869	0.369500	0.689964	0.553180	0.699589	0.627309	0.573063	0.439041	0.341259	0.471399	0.154010	0.128371	0.088884	0.141269	0.098291	0.215927	0.159313	0.228411	0.399803	4.1770	2.7958	2.9983	4.9126	4.0441	5.1647	3.5967	3.3142	2.1328	30.35820	31.44650	29.87790	31.27920	28.97400	31.28860	30.6739	28.78230	29.4245	24.29470
94	433.2880	450.6538	475.2043	387.8769	420.1433	462.6229	517.5125	551.4318	568.3017	20.04399	18.40659	15.72642	0.629332	0.771807	0.526636	0.714633	0.702473	0.564748	0.521506	0.452814	0.478606	0.068183	0.076613	0.154222	0.185017	0.097888	0.247338	0.319249	0.250596	0.408191	3.4686	3.2788	2.2338	3.6602	3.2108	4.1785	2.7737	2.3895	1.8533	28.93960	30.20000	26.82020	29.59740	27.76360	29.90310	27.6278	27.38010	27.9699	23.70530
95	419.0481	433.5807	422.9906	392.0763	377.6498	433.2471	463.9588	522.3633	508.4952	17.96828	17.12698	16.64329	0.788467	0.779360	0.560337	0.524956	0.721904	0.489066	0.449821	0.388943	0.466583	0.064838	0.091467	0.175697	0.146367	0.073684	0.219991	0.114334	0.257386	0.243611	3.1787	3.3072	3.4531	4.4238	2.9871	4.6920	3.6061	3.4730	2.5631	29.12720	30.89190	29.19430	31.07790	29.72180	31.41490	30.8006	28.64700	29.6660	23.97340
96	432.9937	457.0510	473.0970	404.9207	404.6904	516.0360	512.3740	620.6661	573.8935	25.33701	21.91621	16.73670	0.666800	0.643264	0.567509	0.533834	0.738392	0.605830	0.428336	0.376189	0.576420	0.142900	0.123264	0.191833	0.171290	0.103173	0.241915	0.145392	0.269489	0.211226	3.0021	3.1250	2.8285	3.4211	2.5026	2.5385	2.1810	1.8613	0.8872	28.34660	28.84990	28.09570	29.98030	29.52130	29.95170	29.2669	26.97810	28.2121	25.45830
97	440.7169	505.2811	424.9800	383.3463	414.6153	420.7601	436.0026	520.0860	494.6958	23.20289	24.16713	24.04344	0.515432	0.579227	0.407645	0.713669	0.737041	0.418271	0.426304	0.297208	0.477527	0.100892	0.133475	0.219618	0.209391	0.105977	0.196431	0.122137	0.216414	0.303874	2.7346	3.0665	2.3805	2.7814	2.6468	5.1438	3.5280	3.8431	2.8367	28.31500	28.92260	27.86340	30.01460	28.10690	31.34620	30.4033	28.72770	30.0485	24.82250
98	407.1237	425.5933	414.2393	352.3837	414.1585	399.5789	423.8294	691.1652	515.8467	26.95246	27.66525	20.65149	0.811780	0.659838	0.601831	0.717587	0.686027	0.562567	0.483573	0.198841	0.563445	0.078436	0.078341	0.085060	0.107527	0.101152	0.213131	0.159681	0.447252	0.297227	3.1070	2.5823	3.5716	4.1450	2.6910	4.5831	3.4212	2.4854	1.8575	29.22450	31.33960	29.90030	32.77570	31.15870	32.72090	31.4623	28.27180	30.8067	23.24860
99	431.4393	448.7459	445.8432	374.6955	407.5087	468.9145	469.9357	638.8925	530.2500	16.31787	15.94408	14.07206	0.766170	0.719703	0.570062	0.741577	0.729206	0.509170	0.425527	0.368352	0.500929	0.066496	0.098885	0.132489	0.123459	0.097767	0.161631	0.159522	0.196023	0.282458	2.6964	2.0357	2.2266	3.1549	2.2615	3.3861	2.4586	2.6757	2.2067	30.45030	31.26280	30.61220	33.25090	31.85580	32.84590	31.2184	28.97780	31.2231	24.69620
100	400.9453	409.9287	464.5745	345.5659	374.9693	346.1137	448.4973	484.5959	501.5388	25.66700	25.84540	25.94942	0.726093	0.665765	0.540372	0.612227	0.700050	0.720454	0.462939	0.409259	0.409911	0.150383	0.088510	0.084058	0.114650	0.108745	0.039971	0.123446	0.190027	0.213038	3.0828	2.5500	4.1638	5.0362	3.9680	5.6166	3.2905	3.2769	2.8272	29.74270	29.21980	28.93025	31.92740	29.51560	32.97500	30.9734	30.93450	31.7604	24.85850
101	NA	461.3008	432.8082	396.4037	412.6467	445.1403	494.1582	603.5693	536.1389	21.21081	19.45078	18.65794	NA	0.582356	0.412433	0.714359	0.639273	0.496571	0.395421	0.385037	0.433948	NA	0.207585	0.242352	0.137334	0.116539	0.223681	0.199352	0.442019	0.283131	NA	2.3441	3.6806	3.9007	2.3314	3.5582	2.4986	2.1533	1.9076	NA	28.13440	28.09110	30.55290	29.33850	30.42420	28.7215	26.64240	29.6757	NA
102	469.8193	456.0715	466.1357	388.4438	396.9724	461.3818	461.3438	593.6562	545.2133	23.65933	18.48177	14.86897	0.607641	0.637327	0.639552	0.602518	0.658059	0.611807	0.571209	0.496474	0.517537	0.129484	0.208772	0.202512	0.110639	0.117729	0.199338	0.131000	0.314059	0.338927	3.6854	2.6244	1.7678	2.4937	2.2849	3.5673	2.5397	1.8436	1.3885	29.24120	31.53160	29.96270	32.66160	31.52900	31.89340	31.8093	28.54680	30.8092	25.15230
103	400.7596	391.8459	433.8768	403.8163	408.7242	435.9773	483.3802	570.3060	510.6037	22.78445	18.67884	14.78070	0.580712	0.746958	0.706531	0.657157	0.639072	0.583575	0.517615	0.416888	0.545460	0.093998	0.085961	0.134628	0.191141	0.080678	0.215261	0.226846	0.290136	0.308087	4.9980	4.2566	3.1925	3.5194	2.7554	3.3485	2.5546	2.1483	1.7719	28.13100	30.16410	28.93010	30.06040	29.26710	30.83100	29.5542	27.52930	29.1846	23.47950
104	393.4062	402.0721	383.1369	351.1883	373.2602	383.9539	414.5018	497.6805	497.0823	20.02666	24.54904	28.65269	0.654611	0.767006	0.454324	0.415389	0.473236	0.406627	0.347175	0.333737	0.392702	0.046159	0.092678	0.077099	0.108869	0.131454	0.112832	0.230347	0.235085	0.336706	4.7445	4.0808	3.5785	4.2914	3.8036	6.2234	4.1711	4.2959	4.3682	30.25490	32.37790	30.77510	32.55240	30.49477	32.23970	30.9439	30.76710	30.6795	24.86600
105	401.9527	480.7765	492.4780	387.7358	405.8429	396.5967	437.3376	594.2993	562.3464	17.67426	19.18541	13.26466	0.518940	0.676714	0.609283	0.407232	0.515157	0.559403	0.442837	0.380878	0.509409	0.119683	0.129347	0.187343	0.133784	0.097188	0.180018	0.158361	0.300990	0.392211	3.0940	1.8578	2.2643	4.0984	2.9129	4.3979	2.7229	2.1818	1.9130	27.95350	28.44200	27.60480	29.51490	28.08560	30.59980	30.0814	28.18340	28.2545	24.44860
106	434.3862	452.3065	533.5592	461.0352	471.4954	477.1504	516.9301	606.7192	567.3525	22.52817	30.71108	29.71748	0.615886	0.697279	0.531633	0.679025	0.495537	0.233470	0.376136	0.284741	0.328264	0.085815	0.099575	0.326662	0.129340	0.106377	0.163779	0.203761	0.321733	0.517320	3.6031	2.3520	2.4784	4.3776	4.0112	5.2919	3.8074	3.3332	2.7944	30.50010	30.24440	27.80200	31.78500	30.02800	32.37050	30.3746	28.69460	29.8672	23.92050
107	376.6570	398.2702	417.7954	377.6100	416.1935	405.2543	451.3320	557.2012	534.4015	15.22218	15.46273	14.62883	0.776568	0.715273	0.619212	0.583025	0.684585	0.545770	0.461831	0.353080	0.447822	0.082065	0.084092	0.216206	0.143394	0.105636	0.177417	0.182441	0.244486	0.301495	3.3254	2.8350	2.2955	3.1117	2.8816	4.2014	2.7313	3.3777	2.6352	30.04740	30.70760	29.04630	30.51310	28.57170	30.39530	28.8653	27.20960	27.8539	25.03770
108	433.6380	395.8996	389.3693	343.0950	411.4875	369.2698	426.5173	568.8031	504.8331	17.54677	20.67533	16.36586	0.783113	0.650947	0.545230	0.637899	0.662391	0.527504	0.401378	0.369307	0.408358	0.072773	0.098449	0.137588	0.085529	0.117182	0.173640	0.172627	0.209948	0.195172	2.9324	2.2753	2.7139	4.3880	2.9706	4.4667	2.5836	2.1210	2.2206	30.00570	31.00650	28.63170	30.98680	29.19360	31.19340	29.5070	28.42780	29.9741	24.47430
109	360.4517	363.8983	388.5828	318.8957	340.5323	367.8387	430.3885	543.1097	529.5725	24.93302	22.48139	15.16384	0.703414	0.691354	0.633691	0.690628	0.661669	0.669535	0.514056	0.382501	0.380661	0.100819	0.112597	0.095509	0.129099	0.122663	0.183034	0.235641	0.240239	0.314641	3.4914	2.7585	3.2175	4.7173	3.0278	4.0670	2.7283	3.1681	2.5947	30.10050	31.15020	28.10410	30.70420	28.94190	30.58310	29.1945	27.55080	29.5247	24.42100
110	420.0264	396.9162	440.3339	391.9663	426.9664	427.6478	492.8224	584.6419	539.5091	27.04991	27.57158	29.27447	0.452556	0.721523	0.598137	0.548193	0.648757	0.522436	0.452914	0.325262	0.494068	0.163562	0.084929	0.081024	0.097742	0.132034	0.192667	0.219217	0.196440	0.392547	2.7696	2.6846	3.7458	4.0566	2.7955	4.2654	2.7694	3.3822	2.2675	30.84820	32.44140	30.53160	31.98800	30.97330	32.66220	29.8015	29.21910	29.6035	24.15740
111	NA	NA	NA	NA	NA	NA	NA	NA	NA	NA	NA	NA	NA	NA	NA	NA	NA	NA	NA	NA	NA	NA	NA	NA	NA	NA	NA	NA	NA	NA	NA	NA	NA	NA	NA	NA	NA	NA	NA	NA	NA	NA	NA	NA	NA	NA	NA	NA	NA
112	426.8677	424.2700	413.3794	382.3495	417.9368	377.2571	430.1347	516.6208	470.1954	22.31383	24.77547	25.57214	0.616961	0.638284	0.688507	0.643242	0.684140	0.605774	0.441796	0.391000	0.506043	0.157941	0.069786	0.090290	0.128095	0.125250	0.214897	0.195973	0.394144	0.314372	3.8983	3.1052	3.9041	4.6247	3.8555	4.6278	2.2447	1.9399	1.7457	29.34380	30.39450	28.45920	31.01950	29.07340	31.85710	30.5769	27.86170	29.8819	27.12470
113	395.3157	383.0934	397.0225	352.8704	380.8083	409.3958	387.3988	506.9253	457.6386	27.75984	24.91979	19.87840	0.686945	0.587851	0.718105	0.549954	0.672762	0.388929	0.547695	0.493814	0.506857	0.078036	0.079069	0.151792	0.175155	0.137130	0.180012	0.112628	0.250341	0.259772	4.0635	3.4160	2.7755	4.0427	2.8710	5.1341	3.0108	2.3440	2.1438	27.99250	31.35960	28.63770	31.15080	28.80710	31.81250	30.7974	29.25790	30.6650	23.78170
114	408.1573	414.0775	442.4698	395.7983	423.1315	439.3890	438.2330	587.0583	581.6821	26.87228	24.53401	19.21482	0.418216	0.686712	0.559759	0.457485	0.626062	0.499413	0.399472	0.426655	0.461745	0.160177	0.112311	0.065294	0.261651	0.130270	0.235117	0.146132	0.171092	0.415571	3.8932	2.5376	2.5745	2.9719	2.6138	4.0852	3.2936	2.0942	1.6351	30.19640	30.85990	29.30320	31.72830	29.85540	31.55860	30.4184	28.08920	29.6603	25.59560
115	422.4944	445.6687	428.2858	394.3827	413.5057	456.1284	506.7462	673.1240	613.5035	19.60487	17.10495	13.03552	0.662711	0.649543	0.596407	0.558504	0.603518	0.545566	0.498889	0.410542	0.479028	0.076618	0.116216	0.055031	0.102411	0.135156	0.283780	0.183496	0.380035	0.365734	3.1768	3.4281	3.1673	4.0279	1.8364	3.1690	2.2055	1.7701	1.5473	28.35480	30.31660	29.30650	31.19500	30.49930	31.34030	29.9738	27.37960	29.3287	23.72710
116	407.9883	412.3688	395.4239	366.8795	419.7227	409.2569	419.8584	523.5462	490.6211	22.54877	21.53552	24.89146	0.542748	0.798000	0.615051	0.710456	0.670808	0.597075	0.481385	0.335580	0.454048	0.098920	0.088229	0.051633	0.098683	0.078887	0.178036	0.127404	0.137576	0.175578	4.0002	3.4297	3.7805	4.6107	3.1146	4.2879	3.1561	3.3378	2.7213	27.69550	29.49470	29.21970	32.16900	28.62860	31.46600	30.6116	27.95820	29.7349	25.06790
117	455.8882	456.1494	508.4443	439.3156	458.0583	471.1041	557.7877	638.3335	645.1578	17.89040	16.44855	15.12334	0.382269	0.672595	0.453729	0.618037	0.532054	0.502447	0.348690	0.300086	0.303914	0.176394	0.134082	0.125454	0.163254	0.144045	0.179036	0.261792	0.396947	0.408857	2.8255	2.3784	2.3395	3.6624	2.6221	3.6786	2.3660	2.7772	2.2174	28.06240	29.66960	29.06770	31.72480	29.55010	31.76070	29.7201	28.78190	29.4497	24.76700
118	408.6765	393.2744	435.9330	361.7538	427.1144	393.8167	435.9258	528.7982	493.0053	26.27272	24.88937	23.87179	0.657852	0.746593	0.583494	0.761759	0.539022	0.695687	0.531931	0.319899	0.459979	0.076805	0.082244	0.091944	0.189950	0.212990	0.193967	0.200357	0.083804	0.278812	3.1235	2.1424	2.6451	3.4230	3.1687	3.8950	2.4631	2.5655	2.3575	28.04180	30.29840	27.99670	29.73010	27.93560	30.98650	29.3660	29.06830	30.2959	23.63320
119	388.9127	390.3420	394.6113	370.2250	398.6247	444.7862	447.0276	604.8931	549.2470	17.58850	20.19693	15.03063	0.833057	0.726565	0.533860	0.586847	0.706921	0.634219	0.563023	0.375500	0.422336	0.083837	0.052694	0.084690	0.108376	0.110533	0.274636	0.343207	0.373682	0.281839	3.0142	3.0307	3.0405	3.3559	2.2482	3.5811	2.4848	1.9249	2.0093	29.70030	31.73400	29.48070	30.52870	29.41230	28.91940	29.1684	27.17760	29.4331	24.38610
120	382.3899	382.5973	370.5627	342.3360	371.3075	387.1413	404.5571	535.0986	520.4421	20.19600	20.57462	18.48019	0.811526	0.598844	0.610427	0.542988	0.580475	0.458953	0.545843	0.277868	0.367063	0.059917	0.115866	0.057881	0.090917	0.118626	0.247686	0.158586	0.227570	0.332519	4.8951	3.1312	3.0269	4.3314	3.6670	4.8517	3.8610	3.5031	2.8254	30.11450	31.63620	30.50200	32.99160	30.10480	32.14350	31.2059	28.76330	30.9977	24.71460
121	443.6844	432.8785	440.7076	398.5130	388.7498	453.8480	463.1290	619.9381	555.0376	21.17167	21.49559	17.04747	0.501296	0.693378	0.520790	0.561320	0.710211	0.626597	0.387519	0.336004	0.463335	0.079058	0.078930	0.222099	0.094650	0.099028	0.146778	0.140211	0.215552	0.221164	3.2027	3.0774	2.7105	3.9979	2.4680	3.5380	2.9805	3.1083	2.5515	30.40140	33.01060	30.29930	32.27830	31.06140	32.80630	31.5476	29.74060	31.3325	23.99230
122	NA	NA	NA	NA	NA	NA	NA	NA	NA	NA	NA	NA	NA	NA	NA	NA	NA	NA	NA	NA	NA	NA	NA	NA	NA	NA	NA	NA	NA	NA	NA	NA	NA	NA	NA	NA	NA	NA	NA	NA	NA	NA	NA	NA	NA	NA	NA	NA	NA
123	NA	NA	NA	NA	NA	NA	NA	NA	NA	NA	NA	NA	NA	NA	NA	NA	NA	NA	NA	NA	NA	NA	NA	NA	NA	NA	NA	NA	NA	NA	NA	NA	NA	NA	NA	NA	NA	NA	NA	NA	NA	NA	NA	NA	NA	NA	NA	NA	NA
124	NA	NA	NA	NA	NA	NA	NA	NA	NA	NA	NA	NA	NA	NA	NA	NA	NA	NA	NA	NA	NA	NA	NA	NA	NA	NA	NA	NA	NA	NA	NA	NA	NA	NA	NA	NA	NA	NA	NA	NA	NA	NA	NA	NA	NA	NA	NA	NA	NA
125	379.3451	390.8846	501.4091	410.5942	494.5564	424.9412	434.5725	555.1869	538.1609	23.17362	23.59026	20.85686	0.556892	0.691062	0.244718	0.748886	0.636150	0.661480	0.466337	0.383520	0.441536	0.062747	0.090725	0.256021	0.083404	0.213288	0.219516	0.164224	0.181959	0.376873	3.8169	3.5007	3.3177	3.4351	2.1267	3.3419	2.7493	2.5764	2.1620	29.60380	29.99080	28.27770	30.53350	28.78400	31.30360	30.7167	28.89940	29.9050	24.34530
126	429.3368	381.2531	416.3583	339.0931	390.2480	373.5323	385.6234	485.2103	481.4518	22.99280	24.41500	21.31125	0.212208	0.652564	0.558005	0.604894	0.620436	0.587140	0.544902	0.396001	0.487393	0.232918	0.153496	0.109808	0.101285	0.122697	0.220847	0.133678	0.188669	0.359134	3.0324	3.1649	3.7247	5.1123	3.3383	4.1445	3.0132	3.0005	2.5581	27.14350	29.77630	28.65260	32.60460	29.98210	31.23060	30.3350	28.69620	29.9457	25.85400
127	436.0469	465.5209	429.7970	371.3961	443.4246	426.9412	433.0432	520.9264	474.5544	21.36093	19.51422	23.00408	0.696937	0.574389	0.533505	0.688206	0.599138	0.587746	0.476192	0.358115	0.432171	0.083628	0.155178	0.097470	0.118440	0.164225	0.260983	0.185709	0.067372	0.071266	3.6758	3.2814	3.8412	3.5748	2.7371	3.3278	3.1754	3.8725	3.1277	27.62500	29.59440	29.78360	31.98900	30.59050	31.18900	31.3657	29.91190	31.2444	22.78980
128	439.4283	462.1124	509.5212	488.6821	495.9638	501.3223	564.4090	649.4544	646.3579	16.62122	14.81692	12.44288	0.682935	0.761829	0.613253	0.390680	0.490752	0.542757	0.446944	0.393445	0.454962	0.075206	0.087920	0.150778	0.206762	0.147696	0.173418	0.215351	0.351278	0.416964	3.5037	3.2632	2.6529	3.2917	2.5952	3.1819	2.4936	2.0229	1.4843	29.90870	30.68750	27.81510	30.85970	29.86780	30.81040	29.2573	27.04060	27.7726	25.77440
129	392.6228	416.8234	469.0950	389.1477	443.0878	424.9929	447.9975	567.2333	550.4670	14.76710	15.73271	24.83857	0.687983	0.744152	0.570658	0.584085	0.693162	0.537778	0.497014	0.411315	0.464703	0.071700	0.105812	0.125574	0.150463	0.121660	0.202688	0.156250	0.137938	0.436706	3.3152	2.6547	2.7442	3.5238	2.5300	3.0732	2.3776	3.3602	2.3288	28.75530	30.53400	28.04730	32.19750	29.77320	30.89720	29.2785	28.64670	28.9763	25.63260
130	NA	NA	NA	NA	NA	NA	NA	NA	NA	NA	NA	NA	NA	NA	NA	NA	NA	NA	NA	NA	NA	NA	NA	NA	NA	NA	NA	NA	NA	NA	NA	NA	NA	NA	NA	NA	NA	NA	NA	NA	NA	NA	NA	NA	NA	NA	NA	NA	NA
131	455.4402	491.0896	446.9345	404.0758	400.4360	426.4744	437.1000	531.9991	474.4740	18.92548	22.03068	22.06892	0.613162	0.578834	0.719687	0.642146	0.732250	0.613721	0.415343	0.396563	0.510548	0.137420	0.133528	0.129918	0.181779	0.095383	0.307222	0.115573	0.130104	0.330031	2.8795	2.3613	2.4808	2.7528	2.8915	3.7416	3.0907	3.2474	2.6546	30.34970	31.04030	29.90820	30.31580	29.88180	30.89480	30.5330	28.57050	30.1772	25.24620
132	436.6824	468.5680	476.0257	406.1575	407.9736	423.2674	430.3998	589.6031	524.6519	20.98616	19.53081	16.12091	0.429875	0.637243	0.478671	0.650451	0.689501	0.594622	0.575627	0.415033	0.454016	0.172560	0.113639	0.216928	0.144631	0.142203	0.243617	0.177424	0.224333	0.374258	3.5066	2.2941	1.4839	2.8265	3.0583	4.0461	2.5487	2.5957	2.6944	29.01660	31.56060	28.20490	31.51110	29.97910	31.45990	30.6337	27.58470	29.2574	24.45960
133	360.6571	397.7064	435.1460	348.2809	425.6252	349.5546	404.3981	525.7084	516.3370	20.55332	20.53679	14.82471	0.709722	0.625016	0.529451	0.641851	0.644153	0.541942	0.496025	0.405743	0.408416	0.075018	0.114395	0.155734	0.171564	0.164009	0.092060	0.199404	0.169308	0.291399	4.0630	3.0692	1.8217	3.9478	3.2736	6.1156	3.1198	3.1239	2.3219	30.89930	31.43320	28.39880	31.65190	28.30580	32.33640	30.3937	30.06780	30.1023	25.41290
134	377.5284	416.9454	384.6931	357.2134	377.4789	408.4675	395.7972	532.7473	499.0862	21.51655	22.09095	19.49210	0.506834	0.677985	0.633086	0.574109	0.660048	0.553521	0.493307	0.369373	0.371504	0.065799	0.114678	0.077999	0.172048	0.086156	0.098226	0.133420	0.118497	0.178665	3.3435	3.1837	3.2757	3.7472	3.0619	4.7187	3.2424	3.0254	2.6032	30.16700	31.44900	29.27210	31.40270	30.21670	30.91380	31.2141	28.77190	30.1975	26.00080
135	NA	426.9937	404.3243	347.9440	430.4879	400.9546	446.0794	558.4871	525.0711	19.68195	16.68708	12.50065	NA	0.692086	0.468414	0.613767	0.653197	0.698641	0.473537	0.406059	0.508894	NA	0.096537	0.119187	0.082091	0.089916	0.141866	0.123942	0.229443	0.267354	NA	3.0869	3.8989	5.2515	3.6156	4.6861	2.6811	2.4590	1.8440	NA	28.69640	27.98720	31.29890	27.75020	31.36460	30.4216	28.19890	29.0961	NA
136	410.8743	438.9042	444.6189	397.9814	435.0222	424.4568	453.2352	573.0639	562.6958	15.09617	15.49583	13.06218	0.638909	0.700532	0.571913	0.725676	0.595441	0.517809	0.498859	0.358847	0.430124	0.056906	0.114307	0.062353	0.122752	0.131839	0.198774	0.164194	0.166692	0.393662	3.7395	2.4233	3.6245	4.0146	3.7159	4.1917	3.1548	3.2989	2.6411	30.22170	30.49740	29.78950	31.29270	30.22150	31.55580	30.8400	29.84280	30.2048	24.69480
137	388.6039	373.9210	400.1488	350.1787	411.0851	366.7098	410.6323	537.2136	506.9107	21.92837	17.04459	13.91845	0.603027	0.727698	0.614195	0.585439	0.595439	0.734230	0.569517	0.371549	0.490440	0.086377	0.089282	0.091068	0.139090	0.110427	0.128959	0.125090	0.191883	0.360382	4.1620	4.1509	3.8872	4.2469	3.4294	4.5340	3.0410	2.8976	2.1652	28.81850	31.44850	29.98380	30.77410	28.06490	30.59710	29.9746	28.69990	28.8182	23.37400
138	407.9695	448.9600	434.5978	404.3179	373.5304	416.7281	458.4177	624.7431	545.6313	28.40220	24.29667	23.04844	0.450696	0.669790	0.614418	0.611430	0.748182	0.623656	0.463631	0.337071	0.465086	0.145648	0.096556	0.219071	0.189943	0.090255	0.229229	0.177899	0.448984	0.431950	4.2177	3.3939	1.9254	2.4181	2.6547	3.1907	2.4334	1.4270	1.5180	29.66530	31.21310	29.13260	28.51460	29.12170	29.99180	28.5163	25.67780	28.1516	25.21800
139	411.6942	447.8463	445.4624	391.5303	422.7695	443.5180	525.5411	625.1476	645.4616	24.59471	17.47883	12.81280	0.450653	0.649734	0.298619	0.544016	0.643196	0.605478	0.423178	0.387817	0.402521	0.052129	0.123376	0.378489	0.212727	0.146677	0.234977	0.164120	0.341178	0.476763	5.4461	2.4016	1.7591	3.0659	2.8873	3.8008	2.3099	2.0948	1.5234	27.54010	29.59420	27.69760	29.98220	27.55840	29.28700	26.9478	25.52310	26.3170	25.83210
140	436.1392	496.4121	510.7346	423.7671	474.8352	428.8906	456.4245	543.3391	514.5856	22.16500	22.70383	21.34197	0.497188	0.551072	0.462492	0.499863	0.568040	0.471251	0.483596	0.332288	0.428757	0.076503	0.147474	0.175144	0.129333	0.138425	0.210428	0.138486	0.165773	0.205740	2.5071	1.9678	1.8716	2.5531	3.2003	3.8436	2.8956	3.5066	2.3904	29.95680	30.56880	28.75220	29.95760	29.45540	31.56500	31.2599	28.94550	30.0369	24.17820
141	378.4428	436.4409	464.8759	350.3988	394.7198	362.4090	445.6850	552.9723	508.7728	23.29483	25.29423	24.96663	0.751381	0.605661	0.602759	0.595439	0.643910	0.669820	0.531758	0.280320	0.457816	0.090793	0.093541	0.259670	0.111823	0.134069	0.135146	0.186598	0.198481	0.324873	3.0597	2.6320	1.7322	3.1219	2.8709	3.6050	2.1758	2.6723	2.2852	30.01260	31.92000	29.26860	31.73740	29.55750	31.33790	30.6089	30.19650	29.5589	25.37980
142	NA	NA	NA	NA	NA	NA	NA	NA	NA	NA	NA	NA	NA	NA	NA	NA	NA	NA	NA	NA	NA	NA	NA	NA	NA	NA	NA	NA	NA	NA	NA	NA	NA	NA	NA	NA	NA	NA	NA	NA	NA	NA	NA	NA	NA	NA	NA	NA	NA
143	NA	NA	NA	NA	NA	NA	NA	NA	NA	NA	NA	NA	NA	NA	NA	NA	NA	NA	NA	NA	NA	NA	NA	NA	NA	NA	NA	NA	NA	NA	NA	NA	NA	NA	NA	NA	NA	NA	NA	NA	NA	NA	NA	NA	NA	NA	NA	NA	NA
144	472.4705	491.5443	449.7431	440.7837	455.3140	425.2780	457.7416	607.4565	547.3084	28.07041	29.23475	20.68638	0.256707	0.556446	0.392069	0.512326	0.579224	0.677341	0.481459	0.387617	0.444939	0.238853	0.114055	0.093573	0.172112	0.114306	0.218933	0.115854	0.303486	0.339447	3.0973	3.9551	4.2694	4.0160	3.9123	3.7628	3.4086	3.1415	2.7424	27.92410	29.87960	29.16200	31.90850	30.38890	32.03190	31.6820	29.62200	30.8281	27.91700
145	434.5269	467.7445	457.7036	405.9514	450.6572	441.5507	463.6001	539.7201	502.0039	19.35621	21.99708	29.21339	0.402860	0.634433	0.503222	0.568422	0.503493	0.569414	0.424278	0.332603	0.394665	0.100699	0.127651	0.147368	0.148235	0.163850	0.114895	0.172000	0.132384	0.106908	4.7349	3.3474	2.6539	2.4758	3.5502	4.4249	3.9500	4.3812	3.8463	29.85220	33.90830	31.44710	32.37170	30.85590	33.22100	32.0723	30.76490	32.0432	24.70890
146	443.0447	509.7296	587.5783	437.1035	454.6920	467.2910	523.1164	639.2605	606.3629	25.72718	20.49910	15.99525	0.556529	0.580989	0.489369	0.558067	0.671014	0.536383	0.475513	0.334140	0.429248	0.076556	0.145574	0.334695	0.234684	0.154540	0.216660	0.197466	0.241688	0.310978	4.3615	2.3713	1.1993	1.9865	2.1852	2.9904	2.2338	2.8934	2.7674	29.25380	30.28070	25.91340	29.94810	28.69250	29.42540	28.2740	26.18040	28.0319	24.44570
147	463.8671	550.4931	473.4102	386.8272	441.4677	409.1053	465.6212	580.3453	636.0223	21.87726	23.18139	23.66637	0.536369	0.653066	0.630996	0.713549	0.671541	0.593929	0.519835	0.388233	0.182655	0.120361	0.138592	0.078112	0.064928	0.129662	0.152623	0.268959	0.137129	0.518736	2.9586	2.5391	2.7371	3.6240	3.7752	4.6487	2.8536	3.3042	2.8261	29.82200	28.59410	30.20120	30.47980	29.79330	32.28210	30.8546	28.18750	29.4805	25.01150
148	402.8898	428.0251	442.5181	401.2656	439.8303	405.7001	466.7608	540.8185	528.2060	27.68497	28.98300	27.76940	0.365571	0.561500	0.440499	0.477588	0.541089	0.598553	0.355276	0.329162	0.431768	0.153017	0.082652	0.257262	0.240631	0.123752	0.196382	0.220438	0.333346	0.446023	2.8755	2.2504	2.1655	3.2394	3.3050	3.4545	2.6098	2.7008	2.1676	28.61930	31.11360	29.10270	31.08210	29.59680	31.74800	28.8685	28.40380	29.2575	23.84460
149	439.2298	449.6796	448.2324	406.3714	441.6854	428.4151	464.6402	540.5599	566.1224	19.09985	23.45560	23.25434	0.608018	0.712890	0.603489	0.586940	0.576146	0.596710	0.457029	0.382216	0.304930	0.055243	0.099826	0.053781	0.089471	0.163009	0.151013	0.162152	0.166931	0.519931	4.0910	2.9271	3.1182	3.7934	4.1243	4.8201	3.0823	3.7225	2.7344	28.63550	32.12710	30.23460	30.91050	30.25350	32.06980	30.9019	31.42190	31.5735	24.60860
150	414.4743	415.6297	416.8425	374.5897	432.7559	391.5112	463.2841	581.2365	523.0646	21.76744	19.19114	13.37170	0.264227	0.596867	0.606390	0.654102	0.503293	0.631736	0.567619	0.311474	0.469460	0.086191	0.174598	0.096110	0.116872	0.169279	0.085675	0.200133	0.327891	0.304330	4.3334	3.0258	3.1516	3.5603	3.9627	4.9641	2.7152	3.3929	2.7112	30.20210	29.75020	28.53500	30.96590	29.19490	30.55560	28.7788	27.91970	29.7765	24.42230
151	456.0224	514.3930	504.1670	381.9346	455.3096	404.2658	457.3044	550.4492	539.6858	14.94158	15.74797	13.93990	0.471207	0.679316	0.564979	0.594907	0.618329	0.523890	0.498267	0.307678	0.414315	0.089825	0.136603	0.143377	0.067414	0.148086	0.158554	0.155641	0.161639	0.360343	5.1801	3.2730	2.8840	3.9502	2.7977	4.0289	2.7692	3.6860	2.7607	29.32730	30.72680	29.00850	32.29060	29.68840	30.85290	30.3912	29.64670	31.3248	24.49890
152	409.1870	455.0457	437.1266	397.8958	441.9699	431.8910	399.5448	529.1544	510.5331	20.75159	20.05690	29.21987	0.562697	0.646776	0.569269	0.531574	0.581708	0.359842	0.456191	0.286009	0.388597	0.051786	0.079847	0.084726	0.175149	0.115390	0.258064	0.148642	0.198174	0.397312	3.8447	3.0383	3.0699	4.1616	3.5939	3.8692	3.2151	4.5016	4.3374	29.69220	32.01720	30.04010	31.39680	30.45500	32.82290	32.6356	30.36020	30.7752	23.19480
153	405.2960	417.5129	450.7731	391.1496	452.8285	438.3480	444.5331	581.9692	596.7916	19.07268	17.26592	13.11052	0.731694	0.680758	0.562772	0.759067	0.759330	0.585376	0.608562	0.407983	0.448173	0.063111	0.112078	0.119764	0.121590	0.099369	0.183604	0.119630	0.218960	0.339915	4.2623	3.2076	3.4426	4.4502	3.3602	4.4351	2.7376	3.1266	2.1726	29.32890	28.69800	28.66700	30.44760	28.66210	31.27110	30.0610	29.07010	29.2887	25.35900
154	390.8257	444.7131	446.2110	382.8172	435.5115	403.4968	411.1508	502.3990	541.4364	24.56383	23.15019	21.60219	0.469256	0.610220	0.479464	0.465349	0.611000	0.675050	0.475757	0.375507	0.370229	0.157997	0.164277	0.129631	0.158022	0.148362	0.128722	0.160794	0.086273	0.351544	3.4836	2.1135	3.0849	4.0374	3.9599	4.7358	3.0648	3.4982	2.7456	28.03960	28.68600	28.14410	30.52920	28.70900	31.15460	30.5988	28.74680	29.0561	24.61130
155	379.8374	435.6512	398.7507	349.6958	384.6532	350.3613	377.9225	501.9435	474.7209	23.88774	22.01135	16.65802	0.634882	0.552421	0.393492	0.584160	0.578710	0.587914	0.478535	0.443480	0.495880	0.066398	0.168593	0.208789	0.149700	0.170102	0.204941	0.128002	0.254811	0.252564	3.5227	3.6941	4.3053	4.3447	2.9882	3.1292	2.9187	2.5929	2.2818	28.37200	30.45450	29.41200	31.06290	30.30670	32.33360	31.2274	29.53830	29.6431	25.02170
156	418.5436	459.3191	402.6996	353.3573	420.1915	396.6271	398.2684	472.8849	470.9189	15.36538	17.63853	20.38372	0.791717	0.659795	0.609091	0.643741	0.584792	0.557190	0.590230	0.406401	0.410213	0.077634	0.104223	0.056800	0.159712	0.151694	0.179856	0.175833	0.070123	0.327405	2.8879	3.3812	3.7377	3.7192	3.6165	4.3924	2.7657	3.7463	3.1881	30.71420	33.38980	31.39370	31.41780	30.22300	32.31940	30.9271	30.03160	31.5495	23.74420
157	446.7575	504.4337	491.8997	442.0081	472.8941	438.3528	461.0716	531.5321	542.5559	17.47750	24.94340	18.41041	0.663284	0.572438	0.549978	0.291725	0.507567	0.533128	0.441903	0.369321	0.400417	0.063349	0.111687	0.107620	0.160839	0.147206	0.235749	0.189281	0.090804	0.221172	3.3797	2.1784	1.8268	2.8544	3.5284	3.6314	2.4218	3.1937	2.4447	29.41580	30.35430	28.23340	31.09180	29.09840	30.01750	29.7164	29.89320	29.6917	24.54280
158	413.2589	426.9960	370.6831	370.7547	449.0888	416.2271	456.9363	549.8319	582.0160	33.53546	26.90424	19.61455	0.437672	0.585212	0.615420	0.821035	0.636375	0.599289	0.608902	0.476373	0.270947	0.092684	0.169446	0.086459	0.126404	0.150015	0.154874	0.236767	0.308461	0.436671	5.9115	4.0898	5.0637	3.8907	3.2550	3.7411	2.1726	2.9712	2.7057	27.15810	28.32720	28.82020	29.83190	28.62130	30.79080	28.8648	27.81050	29.3113	24.83420
159	NA	NA	NA	NA	NA	NA	NA	NA	NA	NA	NA	NA	NA	NA	NA	NA	NA	NA	NA	NA	NA	NA	NA	NA	NA	NA	NA	NA	NA	NA	NA	NA	NA	NA	NA	NA	NA	NA	NA	NA	NA	NA	NA	NA	NA	NA	NA	NA	NA
160	388.1528	475.7117	443.1950	359.6805	431.0702	379.9262	395.8282	484.2015	536.4242	17.74355	19.20216	21.22327	0.583865	0.685371	0.594794	0.732173	0.537764	0.520236	0.407040	0.392225	0.358891	0.071422	0.104165	0.162896	0.121978	0.114454	0.143776	0.146827	0.087415	0.183561	4.6050	3.1882	2.2628	3.3096	3.9588	4.9737	3.8038	3.8998	3.2071	30.80080	30.93090	28.53850	31.39830	29.22350	31.76050	31.1541	28.43540	28.7934	24.26820
161	391.1125	451.0238	493.7280	372.2406	434.2403	420.3206	430.8774	529.5514	496.5704	24.73072	25.90326	24.30190	0.588465	0.655951	0.463220	0.641784	0.604550	0.491398	0.458409	0.307846	0.341240	0.071492	0.113267	0.260777	0.106281	0.176441	0.192270	0.191587	0.138949	0.430538	4.0536	2.4482	1.7931	3.2687	2.9670	4.4349	3.2591	3.7064	2.8332	29.42520	30.44970	27.59260	31.69740	28.69040	30.83940	29.7140	27.72260	28.4616	25.09090
162	486.7060	460.9697	492.9971	413.8092	466.4242	417.5078	480.0773	562.0347	537.0643	25.08983	24.19695	26.28413	0.347649	0.693661	0.582707	0.512021	0.550369	0.618602	0.420137	0.321566	0.371925	0.123740	0.123491	0.146207	0.180455	0.152594	0.223662	0.203224	0.437482	0.513401	4.3357	3.7687	2.5929	2.9614	3.5329	4.6597	3.2875	3.8157	3.1751	27.20630	30.04440	28.39460	28.74900	27.80450	30.44590	29.3939	27.06380	28.6173	24.17040
163	451.8516	442.7151	466.1519	432.0755	455.2461	435.5776	477.1559	567.7052	571.1890	20.69824	18.11179	21.66685	0.527289	0.732213	0.534846	0.584844	0.622596	0.574654	0.524677	0.328360	0.412613	0.061860	0.082820	0.115393	0.193590	0.137771	0.199833	0.154897	0.186872	0.461501	3.9961	2.6129	1.8424	2.9454	2.8961	3.3528	2.2389	2.3995	2.0741	29.06440	31.12250	28.56130	30.03430	28.86410	30.12700	29.4550	27.24160	27.9965	23.68460
164	NA	NA	NA	NA	NA	NA	NA	NA	NA	NA	NA	NA	NA	NA	NA	NA	NA	NA	NA	NA	NA	NA	NA	NA	NA	NA	NA	NA	NA	NA	NA	NA	NA	NA	NA	NA	NA	NA	NA	NA	NA	NA	NA	NA	NA	NA	NA	NA	NA
165	406.9736	428.9492	427.9181	323.6243	342.5848	364.8144	428.8085	554.4704	515.8033	19.49271	20.77545	15.56120	0.759417	0.681723	0.676688	0.700992	0.782957	0.712148	0.439219	0.372726	0.414295	0.067282	0.120038	0.174104	0.095151	0.090172	0.176730	0.183092	0.247733	0.206225	4.9642	3.8721	2.3417	3.0026	2.7248	3.9020	2.6686	4.0354	3.1970	30.36930	31.65580	29.86830	31.25970	30.90810	32.34500	32.2519	29.98230	31.4180	25.22600
166	NA	NA	NA	NA	NA	NA	NA	NA	NA	NA	NA	NA	NA	NA	NA	NA	NA	NA	NA	NA	NA	NA	NA	NA	NA	NA	NA	NA	NA	NA	NA	NA	NA	NA	NA	NA	NA	NA	NA	NA	NA	NA	NA	NA	NA	NA	NA	NA	NA
167	419.6383	462.5105	442.9453	395.7594	468.2688	442.8533	469.7580	556.6381	532.8032	22.54077	22.62102	22.35592	0.460836	0.697238	0.587621	0.810244	0.582127	0.548819	0.476216	0.377961	0.363162	0.084632	0.129225	0.103775	0.105117	0.127751	0.171136	0.203464	0.123498	0.138979	3.3947	2.8818	4.7420	4.0041	3.8763	3.6994	2.6383	3.4956	3.2933	30.40490	30.15690	30.16230	31.94790	30.75080	33.04470	30.9628	29.83730	31.5622	24.65480
168	387.0770	436.8052	409.6734	373.9482	447.3852	435.4974	539.6295	576.9407	559.1980	26.62135	24.17205	15.66401	0.436392	0.646971	0.558877	0.521166	0.532613	0.528858	0.383547	0.361024	0.449769	0.088981	0.101614	0.161213	0.172036	0.134551	0.224273	0.212114	0.438996	0.280947	3.6536	2.6148	3.4929	3.3615	3.1475	2.8987	2.2172	2.9793	1.9719	30.95900	32.33030	31.34690	32.01540	30.74680	32.01220	30.2677	30.74140	30.7750	25.85330
169	415.6537	414.1619	398.3584	367.6528	409.0082	381.7248	403.0130	492.1328	482.4954	27.36873	26.14816	26.40973	0.455718	0.671646	0.613688	0.682844	0.528259	0.545289	0.471373	0.352337	0.462799	0.179222	0.098046	0.108884	0.104732	0.105128	0.158278	0.132121	0.228696	0.306953	5.1093	4.1705	3.9859	3.8861	4.3880	5.1138	4.1901	4.6166	3.6934	28.79070	30.26830	29.66270	30.70080	30.20700	31.95970	30.6388	30.63980	30.0926	26.27050
170	371.9241	403.0743	475.2316	368.3298	421.7662	409.8000	468.0047	582.5328	573.5429	16.72962	14.39127	10.55542	0.790227	0.662417	0.454840	0.731959	0.600000	0.644789	0.583125	0.403374	0.420818	0.062345	0.110951	0.185883	0.067010	0.138462	0.188714	0.187876	0.302261	0.417115	3.5095	2.9806	3.7954	4.8500	3.2500	3.7268	2.1594	2.1402	1.7283	30.40810	30.71900	29.32270	31.82417	29.56187	32.12750	30.5906	28.56970	29.8743	24.79070
171	404.3463	432.9056	402.3831	364.2678	413.1341	375.6383	373.7003	512.3665	452.3272	24.96719	25.79662	27.35295	0.642810	0.645576	0.585137	0.516799	0.524978	0.697682	0.523200	0.333508	0.417028	0.131790	0.141342	0.062534	0.137323	0.172776	0.171123	0.108497	0.188457	0.130625	4.2560	4.2988	5.5346	5.1579	4.0156	4.5032	3.6508	3.6263	4.3177	28.60410	29.01350	30.06500	33.35930	30.72150	32.33430	32.7259	30.59020	30.9813	24.63220
172	360.1127	364.4467	357.9193	306.8385	358.4102	355.2528	374.4076	501.6641	503.0782	20.01503	17.03733	11.19594	0.759150	0.716900	0.393888	0.753391	0.595994	0.728093	0.514160	0.342727	0.308656	0.081783	0.114181	0.128702	0.115416	0.099904	0.139798	0.124678	0.355326	0.394497	4.0901	3.9131	5.4094	5.3303	3.1200	2.7833	2.0974	2.9525	1.6682	30.76970	31.36160	30.51360	32.39500	32.04610	32.93060	33.1362	31.69060	30.3932	24.70630
173	378.5948	415.1922	376.1984	338.9320	393.1295	383.2733	397.3050	483.1792	437.6441	24.91123	22.39628	18.99435	0.594187	0.676512	0.626789	0.694468	0.668167	0.682703	0.601810	0.541902	0.508631	0.121929	0.117344	0.116544	0.130900	0.172323	0.222581	0.159330	0.176012	0.198694	4.6445	4.1374	4.0800	4.3583	3.7772	4.6518	4.0777	4.4139	3.5975	29.13350	30.36010	30.39190	31.86640	30.61210	32.10950	31.1466	29.82980	31.1842	26.07730
174	423.8890	465.6881	475.6370	398.1264	438.9976	429.0650	466.4679	546.8887	532.7552	23.81676	22.12508	18.38364	0.697496	0.659317	0.582133	0.732383	0.604758	0.515319	0.457649	0.384771	0.434699	0.132350	0.145626	0.208718	0.100688	0.163602	0.232937	0.130197	0.300619	0.245767	3.1107	2.8889	2.7760	3.6201	3.7744	3.9135	3.2927	3.9595	3.2128	26.51670	29.50400	28.06120	31.07510	29.53200	30.99900	30.2291	30.39900	29.3466	23.07370
175	402.1834	429.7837	480.1647	373.8683	465.1494	424.3508	524.0598	610.4831	568.5642	22.90915	21.70341	14.59825	0.674231	0.678814	0.614698	0.765872	0.665860	0.627181	0.488247	0.385638	0.442821	0.083228	0.147410	0.110549	0.083027	0.139854	0.138236	0.229531	0.303033	0.306271	4.4372	3.9597	4.5066	3.9457	3.1397	3.3016	2.1313	2.9175	2.6137	30.84530	30.87840	28.40490	31.31240	30.39400	32.32880	29.7169	29.82880	31.1102	25.72230
176	477.4379	470.2731	425.6164	380.4077	483.1606	405.7407	479.3833	530.5362	524.2275	25.28089	26.84676	28.29461	0.392148	0.598016	0.627033	0.623697	0.526016	0.633035	0.417498	0.341485	0.380234	0.210740	0.202426	0.110312	0.153326	0.256184	0.204888	0.258393	0.153553	0.253959	3.2832	3.6601	3.5164	3.5017	3.1212	4.0715	2.8654	3.6678	3.0497	29.02970	30.02780	29.89690	32.29650	28.53840	32.45390	30.0424	29.31340	29.6906	23.89660
177	422.3111	432.7766	424.6628	391.9636	387.2614	424.0127	453.9649	520.1577	494.7014	28.62908	29.00867	25.10986	0.364030	0.558232	0.633306	0.504163	0.746266	0.535160	0.517675	0.378296	0.483778	0.099660	0.144169	0.171142	0.162536	0.103899	0.206242	0.209633	0.235096	0.235333	5.5619	4.0390	3.9248	4.0471	3.1935	3.9633	2.8402	2.8750	2.5398	28.35390	30.81550	30.20650	31.19130	29.87440	30.62450	30.1574	29.06470	31.1266	25.64790
178	403.9901	429.3637	422.5473	366.5509	348.5863	411.2464	437.8086	537.1297	558.6029	20.32872	19.08422	14.77514	0.620636	0.756770	0.702410	0.649188	0.802182	0.485272	0.568666	0.391624	0.305913	0.052572	0.083030	0.170732	0.136460	0.080555	0.208033	0.164507	0.370904	0.582151	6.3132	3.5674	2.0582	2.6909	2.4654	3.8465	2.9476	3.4362	2.7632	28.80110	31.49470	28.81510	32.07740	31.49490	31.45580	31.6706	29.19480	29.8099	26.42550
179	418.6914	407.7762	412.0814	371.0380	363.2234	403.6501	430.1739	485.8551	504.5037	24.30288	25.70234	25.03957	0.526501	0.719362	0.662144	0.598688	0.713547	0.698643	0.495014	0.484729	0.459596	0.082296	0.070342	0.126473	0.138515	0.109901	0.181492	0.146993	0.190509	0.331904	4.4923	3.8327	3.2576	3.5202	3.0382	3.8685	3.2090	2.3411	2.1223	29.74560	30.55880	30.36660	32.80030	30.92070	32.60960	30.8667	28.98650	29.5684	24.26240
180	416.7682	436.3658	473.8549	402.1938	405.7059	419.9906	446.2067	600.5576	533.9471	31.85379	21.63828	17.29223	0.745672	0.635388	0.564809	0.623047	0.715025	0.488170	0.482624	0.362085	0.430259	0.052300	0.148586	0.179786	0.139764	0.133257	0.208883	0.134344	0.264005	0.306859	5.5507	2.6557	2.8445	2.7847	1.9121	3.3052	2.8747	2.6723	2.4376	31.13140	29.76220	28.44200	31.63340	31.25680	32.10700	30.8401	28.80410	30.1827	24.63100
181	322.0381	351.4920	377.3808	344.4714	377.4013	384.6603	409.2439	514.1337	465.8102	19.53362	15.58939	14.76688	0.455765	0.789291	0.653169	0.661701	0.709575	0.543601	0.462281	0.302314	0.460077	0.113825	0.086585	0.182120	0.176416	0.115929	0.214077	0.228970	0.365727	0.256855	4.9497	3.5110	3.2797	3.5847	2.0711	3.3600	2.5571	2.8606	2.3157	30.91920	31.04960	29.20600	30.98620	30.36860	31.06520	29.5468	27.81530	29.6125	27.04530
182	399.1204	414.4976	454.1949	391.9405	406.1495	431.1459	484.8175	551.8953	540.3993	20.76108	16.59851	13.68396	0.771023	0.638457	0.644086	0.658671	0.687619	0.666292	0.547848	0.439298	0.439191	0.093238	0.081291	0.121029	0.130387	0.098707	0.164859	0.139829	0.264148	0.389451	3.6305	2.7875	2.7605	2.9098	2.1032	2.9322	2.1798	1.8978	1.4636	28.50780	30.79950	27.93040	30.34930	30.30030	30.70360	28.8620	27.83990	27.9272	23.13820
183	384.3720	413.1394	434.0408	372.8581	379.0939	389.5499	465.4985	503.6587	502.0316	25.41536	24.20403	25.38415	0.641443	0.722064	0.637308	0.614513	0.670432	0.539349	0.426429	0.312680	0.436696	0.060039	0.132198	0.220743	0.181247	0.100084	0.264700	0.237887	0.057766	0.409839	4.7086	3.4123	1.8859	2.3399	1.9034	3.4677	2.6811	3.0987	2.2787	28.75530	31.24060	28.88610	31.54190	30.94200	31.23810	29.7855	29.01230	28.8684	25.27240
184	390.9162	401.0193	386.1824	350.0250	371.6703	351.6110	380.9672	479.2227	464.2810	25.43135	25.39418	20.86469	0.545221	0.592847	0.650652	0.120482	0.689219	0.323143	0.553763	0.417070	0.338124	0.066839	0.116209	0.052222	0.116020	0.077216	0.056423	0.099272	0.154748	0.351238	4.9866	4.9910	4.9309	5.6025	3.5459	4.4946	2.9686	2.6010	2.4630	29.11530	31.33190	29.80350	30.91977	29.40350	31.90890	31.4014	28.42590	29.4660	25.14330
185	415.6122	420.3390	420.7487	351.5728	435.5773	408.5045	444.6363	523.5588	496.2679	21.25345	21.76136	19.37898	0.664753	0.590806	0.535182	0.722162	0.591173	0.414174	0.574583	0.297305	0.398912	0.092563	0.197535	0.080494	0.087487	0.138119	0.229806	0.183651	0.096591	0.262072	3.2054	3.8373	4.7780	4.8647	3.2921	3.5543	2.7084	3.3057	2.6279	29.55530	30.61120	29.24800	30.93840	29.57210	32.45940	30.9493	29.53550	30.8045	24.85490
186	379.9219	426.7459	453.6744	377.4140	430.3205	409.0409	484.5335	611.1536	559.1876	20.20031	19.92030	14.13118	0.631831	0.700954	0.536965	0.600981	0.651018	0.613769	0.476916	0.353864	0.466632	0.131778	0.108297	0.194241	0.173758	0.209776	0.154962	0.194094	0.356394	0.350561	3.7844	3.4396	3.5250	3.2833	2.9970	3.9655	2.2180	2.7666	2.0858	30.35710	30.44510	29.32920	31.00530	29.70530	31.08220	29.4496	28.58110	30.3870	24.86650
187	413.4757	452.8738	433.5035	397.3411	431.5176	427.2400	472.8817	575.1552	577.9503	17.59092	15.34259	13.35702	0.680105	0.650161	0.611470	0.545763	0.658437	0.552317	0.491014	0.430112	0.475379	0.101060	0.118327	0.109014	0.172121	0.157789	0.246596	0.190484	0.215021	0.340301	4.9238	3.8309	2.8510	3.0374	2.7784	3.2389	2.3981	2.8188	1.7079	28.83360	30.34050	29.98730	30.66800	29.57430	30.36310	29.4543	28.40100	29.0676	24.15970
188	517.9320	477.0121	474.2359	433.4333	483.1888	452.9174	495.9883	650.7191	607.1858	24.99744	19.58999	14.11050	0.330697	0.573990	0.557546	0.703256	0.605706	0.638362	0.446095	0.326370	0.426551	0.169445	0.138403	0.115237	0.111253	0.145195	0.153071	0.192787	0.376401	0.423628	3.1733	2.4537	2.7795	2.8961	2.5235	2.6380	2.0935	2.7383	2.1212	28.10900	31.53540	30.26750	32.34980	30.61980	32.09900	30.5769	29.24020	30.1065	25.18890
189	379.5682	407.5825	403.2721	359.6946	396.2063	354.4671	431.3624	582.6073	543.4315	20.65690	22.80973	16.42320	0.806015	0.714230	0.609704	0.611546	0.554225	0.420290	0.662162	0.378660	0.428045	0.056147	0.104857	0.103515	0.179328	0.128992	0.224638	0.175676	0.236731	0.421025	4.7411	3.3436	4.5404	4.2386	3.2568	3.4500	1.8500	2.3871	1.7094	32.05610	32.01820	30.68470	33.06020	31.94260	33.46210	30.2111	30.04820	30.7644	24.74260
190	405.7961	409.9020	417.2088	375.2659	451.3707	459.3276	488.6400	564.2826	536.3975	22.76796	19.61731	17.18669	0.450142	0.701131	0.599659	0.696461	0.530666	0.610363	0.618754	0.483014	0.485339	0.084868	0.100590	0.105467	0.124636	0.184202	0.232038	0.163299	0.104687	0.239258	4.2360	3.9974	3.6931	3.6707	3.3637	3.6244	3.0980	3.8620	2.8580	29.57040	30.88510	29.60820	31.42480	30.65400	31.89100	30.3175	30.79030	32.2057	25.42880
191	392.8982	473.7459	432.2876	419.3015	437.9606	438.9136	463.4700	560.5066	582.7030	23.45557	17.95509	17.06445	0.568315	0.581993	0.734751	0.475707	0.664991	0.553769	0.411215	0.453917	0.429902	0.082121	0.116866	0.064537	0.104462	0.122596	0.182207	0.176288	0.182701	0.410949	4.1792	3.6375	4.7167	4.9396	3.1820	3.6936	2.4165	2.3273	1.5143	30.98070	29.87320	30.76680	33.04020	30.39030	31.49500	30.8695	28.39630	29.6423	24.66840
192	439.9512	459.0835	407.2640	347.2011	401.2672	400.9206	418.6262	503.2056	506.6546	18.71803	21.92337	23.56887	0.598368	0.651378	0.635221	0.485631	0.663842	0.653208	0.433541	0.363522	0.421729	0.138340	0.144314	0.095162	0.106456	0.104245	0.127669	0.125353	0.076553	0.315392	3.4437	2.6969	3.3900	4.7184	3.9532	4.1584	3.2915	4.1318	3.5096	27.53040	29.19390	28.70690	30.82740	28.92640	30.60810	30.1676	28.60690	28.1754	24.43140
193	394.3166	400.5093	408.0955	342.9462	396.0040	402.7630	390.5578	499.8453	493.0400	28.82434	27.68256	24.88245	0.583358	0.635566	0.600777	0.773985	0.655592	0.563989	0.540804	0.352565	0.376585	0.106113	0.171625	0.175628	0.112380	0.117733	0.291143	0.167162	0.254561	0.465859	4.7770	3.8188	3.7568	3.9838	3.3440	3.9077	3.0928	2.9050	2.9964	27.30840	29.38480	28.04080	29.59330	28.88250	30.47450	30.3402	28.20380	30.4512	24.18890
194	442.8620	480.0090	486.9408	405.0149	397.5270	462.2046	464.5429	537.3942	544.3331	21.07660	21.04662	22.98614	0.482974	0.709397	0.650619	0.709277	0.693743	0.399033	0.490682	0.338518	0.381774	0.121737	0.106094	0.124081	0.103203	0.092206	0.312933	0.168884	0.089876	0.201716	3.4213	3.4394	2.9392	3.4999	2.8241	4.2172	3.2999	3.4592	3.1812	29.04910	32.21340	30.02590	31.15920	30.12050	31.97640	30.3735	29.67150	30.8089	23.33980
195	NA	NA	NA	NA	NA	NA	NA	NA	NA	NA	NA	NA	NA	NA	NA	NA	NA	NA	NA	NA	NA	NA	NA	NA	NA	NA	NA	NA	NA	NA	NA	NA	NA	NA	NA	NA	NA	NA	NA	NA	NA	NA	NA	NA	NA	NA	NA	NA	NA
196	405.4041	434.5674	424.6964	380.4328	385.2278	413.8273	441.8171	581.5727	555.3800	17.59707	15.99462	12.94067	0.757567	0.650360	0.626738	0.635487	0.737293	0.655260	0.521574	0.439406	0.443213	0.055442	0.127054	0.108950	0.085637	0.098447	0.222838	0.154019	0.277534	0.392890	4.2585	3.1152	3.4603	3.9609	2.5557	3.1238	2.2666	2.2073	2.1660	28.27820	29.55240	28.71020	31.84240	31.08910	31.78510	30.9383	28.37040	29.3903	25.46150
197	NA	406.9774	363.4835	334.8766	398.7380	363.2936	383.3875	518.9239	474.3000	26.85615	19.92460	15.03842	NA	0.627028	0.646625	0.711792	0.693242	0.747194	0.603491	0.376298	0.474435	NA	0.111540	0.059303	0.075537	0.108256	0.120724	0.121484	0.334854	0.251122	NA	4.0129	4.0150	4.2615	2.9652	3.7416	3.0819	2.8496	2.3626	NA	29.14000	28.25360	30.93800	29.54930	30.92930	30.5230	28.42310	30.4175	NA
198	425.0164	NA	513.0172	422.5476	443.3047	476.2361	494.1098	607.9133	568.0974	22.04902	19.43203	15.86995	0.751073	NA	0.487604	0.641859	0.705001	0.487364	0.495150	0.358273	0.472386	0.115152	NA	0.289634	0.113624	0.118412	0.215324	0.191142	0.475448	0.333832	3.2861	NA	1.3593	3.3699	2.3773	3.4822	2.4950	2.5782	2.0714	29.26770	NA	26.87420	29.36320	29.35400	29.43920	28.5139	27.64810	28.1378	25.13020
199	397.9654	446.2631	500.2176	385.6091	426.3934	454.8113	467.4328	552.1939	592.2377	16.47296	15.18552	12.40015	0.665847	0.666748	0.526898	0.783487	0.715242	0.656957	0.648797	0.512190	0.435537	0.069246	0.111280	0.115276	0.085165	0.068980	0.192449	0.203000	0.268503	0.381101	4.4306	4.0753	4.2420	4.5406	3.6315	3.7797	2.6936	2.5266	2.1842	30.96990	30.78500	30.54320	31.66150	30.31320	30.87290	30.5363	28.34630	30.3268	25.24540
200	427.9702	457.5480	461.0948	395.1110	405.9630	402.3497	487.4196	578.1192	534.3767	23.83724	19.36994	15.34868	0.437133	0.836940	0.707244	0.720384	0.741049	0.626610	0.465488	0.367993	0.463598	0.133777	0.086931	0.172069	0.132516	0.096100	0.141350	0.216505	0.273878	0.195642	3.0835	2.7401	1.3390	2.4480	1.8127	3.4701	2.7034	2.6457	1.8447	30.52400	31.66880	28.42410	31.43560	31.01060	32.20920	31.1306	28.88760	31.1817	26.14010
201	366.0306	385.2771	386.5803	351.7010	343.4802	426.9115	502.8860	487.5875	488.4297	22.99362	24.32471	30.91463	0.771489	0.722984	0.644948	0.741734	0.717504	0.597550	0.362963	0.383564	0.496734	0.065844	0.081554	0.050275	0.114039	0.112193	0.310576	0.266645	0.140549	0.199725	4.0125	2.6179	3.0373	3.5146	2.5572	3.9021	4.2266	5.0865	4.6534	32.65970	33.13420	30.93390	30.47270	30.99270	31.24380	29.2970	29.60820	29.9746	24.66020
202	NA	NA	NA	NA	NA	NA	NA	NA	NA	NA	NA	NA	NA	NA	NA	NA	NA	NA	NA	NA	NA	NA	NA	NA	NA	NA	NA	NA	NA	NA	NA	NA	NA	NA	NA	NA	NA	NA	NA	NA	NA	NA	NA	NA	NA	NA	NA	NA	NA
203	515.4960	475.8144	449.5085	384.7029	425.8105	417.2993	506.9633	652.2866	622.3975	24.36514	21.69216	14.89783	0.473072	0.739938	0.605950	0.463510	0.725608	0.535570	0.499835	0.293588	0.424061	0.106949	0.090080	0.047482	0.152118	0.071679	0.146877	0.213655	0.420468	0.320686	3.4035	4.0475	2.9443	4.1093	3.1404	4.3281	2.4226	2.4858	1.7896	25.93050	29.12390	28.40870	29.48050	27.36490	29.86090	28.2065	26.25050	28.0162	26.01030
204	442.8689	393.7043	374.1033	357.0711	387.3816	383.8856	423.4447	535.0985	496.3712	22.41189	21.33997	15.09107	0.675933	0.803189	0.702266	0.633156	0.701290	0.641020	0.447779	0.381989	0.436084	0.078718	0.083789	0.042724	0.077807	0.073845	0.158934	0.148044	0.168843	0.445058	5.4930	5.1928	4.2014	4.6911	4.0233	4.7309	3.0984	3.7378	2.5518	27.21640	31.33770	29.49290	30.88940	29.05980	31.39970	31.1648	28.65400	29.3676	25.56170
205	409.3796	453.3131	491.3347	413.1244	452.1765	413.2410	451.3875	526.2690	591.0058	25.63749	22.20976	18.66155	0.524180	0.668885	0.592678	0.680294	0.644999	0.590499	0.366665	0.343905	0.387295	0.092342	0.140571	0.125495	0.104214	0.141796	0.084316	0.137698	0.123151	0.296974	3.8130	3.7561	2.6495	3.1848	2.7476	4.9006	3.2092	2.9671	1.7914	27.88300	30.98040	28.97520	31.41740	29.42090	31.89920	32.0786	30.28520	29.7451	24.21500
206	452.2737	463.5273	483.9645	409.7517	485.8955	470.7950	610.1076	696.3968	618.0997	18.46098	13.22996	11.63604	0.609833	0.620914	0.561758	0.713141	0.619544	0.648546	0.413005	0.388588	0.464879	0.118219	0.200996	0.215223	0.082106	0.151631	0.145749	0.165692	0.308684	0.396270	3.4047	2.7503	2.5527	3.3201	2.5727	3.0923	1.4702	1.8297	1.4692	27.24520	29.78110	27.46620	30.24730	28.20610	29.54420	26.6343	27.12240	26.8711	24.11090
207	NA	NA	NA	NA	NA	NA	NA	NA	NA	NA	NA	NA	NA	NA	NA	NA	NA	NA	NA	NA	NA	NA	NA	NA	NA	NA	NA	NA	NA	NA	NA	NA	NA	NA	NA	NA	NA	NA	NA	NA	NA	NA	NA	NA	NA	NA	NA	NA	NA
208	451.5506	466.9553	442.0736	436.7257	431.2752	453.0604	478.9944	604.2026	716.6124	21.66599	19.42462	17.02928	0.726261	0.703620	0.662147	0.700307	0.703506	0.692045	0.498920	0.373638	0.233733	0.109848	0.117671	0.059994	0.147146	0.093477	0.193783	0.176150	0.148124	0.403033	3.8544	2.9948	3.1120	3.3511	2.8638	3.3362	3.1933	3.0650	2.5127	28.23800	30.24680	29.89880	32.01920	30.66410	31.83390	30.6220	28.87310	30.3125	22.89240
209	443.4812	417.9176	404.4165	363.1379	354.2619	404.0274	479.6831	576.0149	487.1290	21.29013	17.20999	13.16991	0.494964	0.743721	0.574492	0.629817	0.700466	0.725643	0.512088	0.449880	0.448206	0.095588	0.082775	0.174195	0.135786	0.090399	0.152268	0.298723	0.342718	0.333513	4.4179	3.5832	3.7125	3.0828	2.2091	2.6276	1.6132	1.7049	1.4857	27.44470	28.26170	27.50060	30.00650	29.15080	29.82410	28.3942	25.80490	28.2006	24.60980
210	377.1570	432.7704	420.6746	382.2027	422.9104	424.6367	507.4969	628.8858	565.6010	17.09404	17.02878	13.20052	0.884358	0.693938	0.615451	0.726190	0.738318	0.517347	0.464688	0.362830	0.435617	0.053214	0.112429	0.066667	0.095238	0.084112	0.175734	0.233350	0.171056	0.331285	3.0067	4.1155	3.9675	4.2000	2.6750	4.1102	1.9880	2.2443	2.0013	30.06230	31.34550	29.41580	32.26779	30.21413	32.03970	28.6412	27.92870	30.5211	23.98970
211	NA	359.5742	365.3983	322.0067	336.1222	335.7659	392.7224	510.3968	549.4804	27.66171	28.65893	17.68216	NA	0.813500	0.620003	0.580871	0.691887	0.561556	0.510816	0.443496	0.455722	NA	0.095476	0.102707	0.103758	0.090713	0.117612	0.174929	0.230866	0.360765	NA	4.5142	4.0153	4.8565	3.2024	4.2368	2.8846	2.0618	1.4059	NA	29.80270	28.59690	31.83060	29.36900	31.59170	31.5767	29.48360	29.2360	NA
212	422.9239	438.6923	413.1855	376.4939	399.3632	432.2759	453.6543	606.7302	573.6303	21.54197	16.77183	12.75332	0.460101	0.717213	0.740727	0.705069	0.699740	0.723650	0.566502	0.436692	0.489309	0.091272	0.099387	0.121635	0.158069	0.084221	0.207142	0.148744	0.282315	0.280407	5.2908	3.5387	3.0682	2.9000	2.7333	3.1196	2.4969	2.1182	1.7118	28.22550	29.76640	28.33860	28.74000	28.55700	29.24700	28.2397	26.95470	26.3079	24.63980
213	419.4962	458.0815	405.5151	359.8154	389.9284	406.9805	517.4400	618.6009	613.6852	23.43577	20.04613	14.51818	0.640649	0.729086	0.685052	0.754097	0.734543	0.691621	0.502579	0.398113	0.435600	0.078382	0.133060	0.109635	0.114612	0.083843	0.176239	0.266843	0.288131	0.410116	5.1657	4.3379	3.4104	3.7954	2.7933	4.3719	2.5011	3.2860	2.3191	27.70240	29.67380	27.72830	30.48560	29.51070	30.51650	27.5518	27.75950	28.4461	24.50650
214	410.2517	473.0718	438.4177	394.0178	483.2477	453.5633	492.0172	587.9310	554.7974	19.56000	14.92630	12.16133	0.535816	0.638789	0.653351	0.670269	0.563214	0.485935	0.473588	0.451036	0.506719	0.119463	0.136279	0.180784	0.169712	0.191206	0.217047	0.301317	0.210048	0.377376	3.5333	2.5301	2.6009	3.1465	3.2295	4.5004	2.6882	2.9736	2.2993	30.40250	32.98210	30.41560	33.22100	31.50110	33.00250	31.8620	31.22490	31.9758	24.46090
215	391.4035	437.3248	482.4098	417.7363	410.6988	461.2796	467.6672	642.6117	596.0324	21.20566	19.07701	15.16267	0.743932	0.754162	0.668418	0.727037	0.692948	0.553261	0.568333	0.415101	0.495944	0.063979	0.086818	0.187667	0.144209	0.095874	0.198715	0.138135	0.328523	0.307003	4.6265	3.5442	2.3222	2.9700	2.8360	3.9363	2.5200	2.4117	1.8863	31.56680	33.06390	30.43970	32.97330	31.99110	31.37470	31.0678	29.23120	30.4612	24.97790
216	437.7168	450.2030	445.4159	428.8069	420.8660	452.8969	538.2728	536.7635	535.7458	15.20148	15.58309	23.47291	0.730454	0.749098	0.677590	0.702205	0.655889	0.522693	0.395894	0.396376	0.486661	0.073928	0.071643	0.201099	0.163059	0.088612	0.238913	0.176326	0.225490	0.118588	3.1030	3.3276	1.9652	1.4829	1.7413	2.6947	2.4744	2.4174	2.5264	29.26100	30.99430	29.50280	29.52200	31.39420	30.25970	29.0930	28.29670	30.3389	23.01460
217	389.6108	447.2941	416.8845	349.4917	424.2494	421.6741	524.6502	581.9208	561.7640	22.20614	19.44445	17.81289	0.709532	0.759158	0.685596	0.730877	0.626588	0.537690	0.396200	0.411404	0.411859	0.082440	0.114718	0.092787	0.115086	0.151717	0.190906	0.306674	0.221257	0.431609	3.7591	4.4797	4.5836	4.7573	3.4940	4.7877	3.0684	3.0955	2.3139	31.69940	31.34230	30.17490	32.18360	29.63430	33.06040	30.4947	29.90390	30.2665	25.07980
218	NA	NA	NA	NA	NA	NA	NA	NA	NA	NA	NA	NA	NA	NA	NA	NA	NA	NA	NA	NA	NA	NA	NA	NA	NA	NA	NA	NA	NA	NA	NA	NA	NA	NA	NA	NA	NA	NA	NA	NA	NA	NA	NA	NA	NA	NA	NA	NA	NA
219	392.8587	421.6778	430.0559	364.4819	397.3726	403.9397	488.7546	545.1156	520.2058	27.64355	23.17763	22.75487	0.707290	0.679094	0.580629	0.736916	0.729798	0.582603	0.423416	0.353470	0.375600	0.089625	0.109531	0.098453	0.149659	0.085276	0.237136	0.221564	0.089597	0.260963	4.2209	4.1495	3.4981	4.0432	2.8871	3.4339	2.6990	3.0492	2.4172	29.09320	30.53410	28.35080	30.60180	29.57630	31.27770	29.7554	28.58180	29.9229	24.36770
220	440.7093	464.0812	417.3790	400.4889	457.7293	478.0883	608.6916	665.9210	639.3062	17.60427	15.45185	12.62596	0.698285	0.646997	0.505941	0.618453	0.623523	0.476497	0.302567	0.325298	0.383691	0.068497	0.089720	0.083913	0.132883	0.156289	0.233124	0.257504	0.367719	0.240492	3.9418	2.6538	3.0889	3.5550	2.9375	3.5612	2.7118	2.4516	1.8799	30.65800	32.59300	30.36010	32.23230	30.28050	31.33230	30.7343	27.92270	29.7210	24.46800
221	406.0215	449.5020	488.2942	419.0639	451.4189	436.3288	590.3090	608.5524	554.2250	21.22363	18.13222	16.37896	0.698903	0.713319	0.639741	0.622192	0.614218	0.591860	0.235252	0.352941	0.441060	0.055786	0.089941	0.161631	0.146200	0.108993	0.209355	0.418352	0.287805	0.237433	4.4205	2.6751	2.6245	3.2093	3.1002	3.7372	2.3834	2.7404	2.3931	30.23420	30.64290	28.61460	30.99050	29.87980	30.63100	29.3822	26.99700	28.6816	23.96970
222	371.0436	365.9871	383.2211	318.0741	372.0567	339.0538	399.6414	435.5287	428.1936	27.85971	23.03508	25.13434	0.280513	0.617874	0.600318	0.484596	0.591775	0.483705	0.277053	0.316090	0.385804	0.100564	0.142483	0.126515	0.143123	0.191536	0.088894	0.155933	0.093631	0.251314	3.8861	3.2853	3.5901	4.4144	4.0948	4.6640	3.7888	3.8470	4.1096	30.16170	30.13130	28.85770	31.63250	29.86670	32.50490	30.7624	28.91560	30.0838	25.52810
223	442.3790	450.7673	499.4855	438.0778	477.2729	510.8798	572.7346	646.9806	641.7702	21.83585	16.13263	13.86365	0.577597	0.738509	0.685013	0.675201	0.611075	0.515866	0.412349	0.358436	0.389907	0.095208	0.093883	0.151361	0.124699	0.134652	0.226911	0.212589	0.215361	0.467926	4.2843	3.2743	2.6744	2.9880	2.3349	3.1704	2.8294	3.2759	2.0905	28.87020	30.28730	28.19070	30.75090	29.48880	31.61150	28.8766	28.34630	28.8832	24.02790
224	471.7061	496.2378	457.5656	431.7647	408.2467	402.7071	428.8534	530.6724	600.5240	19.73834	20.06647	21.10815	0.660805	0.688102	0.474410	0.612095	0.628106	0.725902	0.581950	0.375231	0.235052	0.159510	0.119256	0.271578	0.251644	0.132101	0.167650	0.194977	0.149124	0.274745	3.2813	2.5114	2.1747	2.1745	2.9538	3.6797	2.8865	3.3033	2.5722	29.27890	30.71770	29.34620	30.20360	29.93970	31.73870	31.0468	29.26330	31.1026	23.81330
225	423.0630	456.1071	483.2322	406.1023	445.3482	426.3285	407.3605	586.4706	576.3073	22.57831	21.66667	17.40959	0.638835	0.642702	0.627144	0.780638	0.675540	0.709864	0.529488	0.394871	0.404645	0.119675	0.186108	0.098578	0.097433	0.143013	0.138826	0.093990	0.359630	0.338461	3.6925	4.5178	4.4371	4.3394	3.5724	3.6607	3.0216	3.3768	2.3208	29.82140	30.35430	29.66900	32.13170	31.31500	31.98870	31.4022	30.48760	30.5188	24.14900
226	431.9903	432.1947	386.1658	374.5822	436.6752	397.9346	428.0596	550.7955	569.2811	20.39295	19.82009	16.58119	0.490703	0.725749	0.678220	0.652526	0.612109	0.629475	0.613752	0.461834	0.462581	0.108274	0.094091	0.061479	0.152945	0.145915	0.185026	0.125306	0.268032	0.373977	5.5932	4.0514	4.3104	4.0544	3.9756	4.2259	3.3885	3.9014	2.8114	29.88900	32.58810	31.60180	31.97160	30.57820	32.81140	30.8926	30.51340	30.1663	24.86510
227	486.8280	463.6825	438.7968	372.5123	447.0865	407.5922	441.3978	484.5391	501.2866	24.25980	25.07977	21.85771	0.364338	0.711336	0.621801	0.773180	0.595227	0.584445	0.635163	0.428003	0.411167	0.068264	0.135713	0.109182	0.151810	0.179116	0.185429	0.279120	0.052787	0.237488	4.0402	3.5214	3.4154	3.4609	3.8718	4.0630	3.1954	4.2738	2.8852	27.06560	28.91610	27.99300	29.42930	28.97840	29.71010	29.1045	29.42780	30.2913	24.11140
228	NA	NA	NA	NA	NA	NA	NA	NA	NA	NA	NA	NA	NA	NA	NA	NA	NA	NA	NA	NA	NA	NA	NA	NA	NA	NA	NA	NA	NA	NA	NA	NA	NA	NA	NA	NA	NA	NA	NA	NA	NA	NA	NA	NA	NA	NA	NA	NA	NA
229	412.1936	383.5390	447.6534	386.8064	446.5591	429.4245	432.9929	651.7959	623.7488	24.52653	21.60766	15.66506	0.688405	0.745394	0.593773	0.659514	0.542331	0.667646	0.580835	0.383041	0.477185	0.079035	0.115313	0.116980	0.121998	0.156815	0.168892	0.092218	0.382820	0.251084	4.9054	3.4029	4.1366	3.2107	3.7573	3.1310	2.8552	2.7125	2.5378	30.68210	30.52390	29.97580	32.16490	32.42910	32.57120	32.2509	30.90900	31.7348	24.76930
230	534.7051	498.7535	492.1000	455.0947	492.0613	466.8129	452.7093	566.8660	575.1998	31.30855	30.50714	27.95702	0.481160	0.603249	0.462920	0.452011	0.561043	0.484910	0.402491	0.323823	0.391858	0.090462	0.177687	0.156759	0.111239	0.181715	0.254552	0.149355	0.140078	0.442140	7.2583	4.9424	4.3500	4.0822	3.7113	4.0259	3.4361	3.9114	2.8837	30.17660	30.80900	29.94040	31.76360	30.81720	30.75150	32.4695	30.29250	29.9762	25.66310
231	NA	384.9511	521.9405	375.0986	368.6342	376.2812	413.0865	480.4018	471.3863	35.59740	29.37176	26.59149	NA	0.585772	0.326824	0.579685	0.639656	0.602857	0.600598	0.453577	0.484675	NA	0.075030	0.106281	0.107259	0.094160	0.218403	0.198021	0.074092	0.253328	NA	3.0348	5.0489	4.8052	3.7553	3.7591	2.7083	4.2339	3.3802	NA	30.18430	29.19780	30.95480	30.80980	31.92480	30.4691	29.95030	31.1103	NA
232	NA	NA	NA	NA	NA	NA	NA	NA	NA	NA	NA	NA	NA	NA	NA	NA	NA	NA	NA	NA	NA	NA	NA	NA	NA	NA	NA	NA	NA	NA	NA	NA	NA	NA	NA	NA	NA	NA	NA	NA	NA	NA	NA	NA	NA	NA	NA	NA	NA
233	394.4199	429.9400	362.9425	348.8745	400.1797	332.4215	413.3382	521.2793	516.3145	21.55189	23.05629	17.67792	0.770586	0.600721	0.607494	0.663944	0.740289	0.680359	0.461508	0.445627	0.412747	0.056094	0.108045	0.047761	0.141915	0.153699	0.183013	0.233792	0.151013	0.335103	4.3659	3.8845	5.5966	4.5055	3.5628	4.3893	2.9954	3.4401	3.2211	30.51690	30.06320	29.95550	31.34770	31.09950	32.98820	31.1574	30.64860	31.3004	24.73070
234	460.9837	452.5693	437.1712	407.9367	485.6682	459.8168	487.8466	665.2726	609.8234	20.01045	16.89682	13.10751	0.528194	0.674883	0.570270	0.695934	0.629191	0.550672	0.526721	0.408988	0.457367	0.151590	0.115225	0.121029	0.164399	0.161593	0.209826	0.211045	0.303811	0.402254	3.3340	3.0306	3.3777	3.6594	2.9797	3.3056	2.3521	1.9025	2.0231	28.10030	30.36290	28.55980	31.06530	29.50810	30.65400	29.0534	27.30730	28.6269	23.84260
235	393.2049	440.1700	414.2055	390.6326	428.0381	407.5973	465.1609	531.4028	493.4281	23.30665	19.75423	16.97583	0.626659	0.636046	0.597018	0.601058	0.637042	0.503209	0.373537	0.331501	0.410971	0.095635	0.160174	0.058208	0.124160	0.108135	0.151863	0.157748	0.141813	0.273143	3.8584	2.6028	3.5751	3.9715	2.9232	3.5216	2.2295	2.9828	2.6250	28.48410	28.44970	28.25320	29.85630	29.39070	31.39190	30.2933	28.50350	29.0196	24.39390
236	431.3367	434.4155	446.1249	389.6306	463.8513	445.8991	505.2911	590.0119	539.4841	21.38145	20.64067	14.58743	0.517545	0.650561	0.645182	0.718281	0.533327	0.552393	0.483025	0.399062	0.539003	0.132934	0.094588	0.107607	0.113590	0.143367	0.222340	0.197036	0.319028	0.352506	3.9185	2.8809	4.1131	4.7196	3.0816	4.5111	2.8071	2.8800	2.2011	29.14430	30.30430	29.70610	31.07000	28.38420	31.30500	29.9283	28.00060	29.1137	23.74370
237	NA	NA	NA	NA	NA	NA	NA	NA	NA	NA	NA	NA	NA	NA	NA	NA	NA	NA	NA	NA	NA	NA	NA	NA	NA	NA	NA	NA	NA	NA	NA	NA	NA	NA	NA	NA	NA	NA	NA	NA	NA	NA	NA	NA	NA	NA	NA	NA	NA
238	NA	NA	NA	NA	NA	NA	NA	NA	NA	NA	NA	NA	NA	NA	NA	NA	NA	NA	NA	NA	NA	NA	NA	NA	NA	NA	NA	NA	NA	NA	NA	NA	NA	NA	NA	NA	NA	NA	NA	NA	NA	NA	NA	NA	NA	NA	NA	NA	NA
239	385.7345	410.2491	410.3607	348.1009	395.3814	399.2765	431.2157	513.1121	516.5223	19.77051	17.83621	14.13369	0.847336	0.818169	0.641339	0.734788	0.707929	0.703194	0.568124	0.407050	0.455329	0.041823	0.087482	0.055608	0.102728	0.099896	0.209890	0.147397	0.168245	0.307489	3.7802	3.6842	4.2062	4.5820	2.8880	3.9130	3.3542	3.3588	2.1591	28.41460	30.81210	29.38420	32.49400	31.77810	32.38440	30.9502	29.57110	30.4317	25.21810
240	388.1658	394.9949	376.4103	345.6767	428.9497	411.3240	442.9861	546.5059	532.8457	23.67306	18.83887	16.45219	0.577630	0.597544	0.622406	0.659550	0.663151	0.508193	0.545039	0.472037	0.433473	0.081921	0.146463	0.051446	0.095274	0.129570	0.272209	0.148197	0.137227	0.301643	4.2297	4.0884	4.3891	3.5970	3.5749	3.9117	3.6357	3.7478	3.1829	29.36050	29.09800	28.41510	31.46330	31.12570	31.80690	30.9667	29.92950	29.6745	25.00200
241	386.8382	385.6165	414.4561	359.1542	420.8995	414.5715	409.1294	487.5412	493.2463	22.79258	21.67714	18.98090	0.497054	0.669397	0.582288	0.694568	0.533843	0.490972	0.445557	0.358799	0.336866	0.175692	0.134263	0.103568	0.135339	0.142773	0.255212	0.142046	0.159885	0.255790	3.9370	3.3330	3.4586	3.6139	3.7290	4.0096	3.4348	3.5538	3.0009	29.43890	30.54900	29.29480	31.40690	29.77220	31.57490	30.4454	29.88320	30.5667	23.89650
242	NA	NA	NA	NA	NA	NA	NA	NA	NA	NA	NA	NA	NA	NA	NA	NA	NA	NA	NA	NA	NA	NA	NA	NA	NA	NA	NA	NA	NA	NA	NA	NA	NA	NA	NA	NA	NA	NA	NA	NA	NA	NA	NA	NA	NA	NA	NA	NA	NA
243	416.9062	412.9882	405.1466	389.4764	434.6129	431.0294	481.9831	572.5749	577.6662	22.48610	17.03978	11.48321	0.428434	0.379953	0.604332	0.685055	0.699691	0.689551	0.518421	0.388012	0.435780	0.181646	0.226162	0.111571	0.143639	0.162790	0.192304	0.167346	0.291190	0.340942	3.3235	2.7635	3.3844	3.5276	3.4308	3.1055	2.5026	2.4891	1.7261	28.98140	28.40919	28.75800	30.12260	29.20960	31.76500	29.5222	28.91900	29.1674	24.35880
244	432.9261	463.4623	470.0337	406.1100	451.8786	467.3333	474.7853	614.7679	579.4539	27.77796	25.27663	21.58588	0.713706	0.655111	0.483229	0.703690	0.576746	0.493889	0.496304	0.375962	0.422214	0.067467	0.143862	0.082103	0.130237	0.152386	0.244067	0.171391	0.210716	0.468102	3.5247	3.6980	4.3348	3.8453	3.6132	3.3712	2.4622	2.4170	2.4516	30.00500	30.16170	30.28180	31.91160	30.24690	30.74220	29.9707	29.27510	29.3954	24.68710
245	NA	NA	NA	NA	NA	NA	NA	NA	NA	NA	NA	NA	NA	NA	NA	NA	NA	NA	NA	NA	NA	NA	NA	NA	NA	NA	NA	NA	NA	NA	NA	NA	NA	NA	NA	NA	NA	NA	NA	NA	NA	NA	NA	NA	NA	NA	NA	NA	NA
246	401.7284	404.2656	413.0787	372.8075	393.0840	428.3392	473.0236	533.5325	492.5018	26.46367	27.54092	27.11081	0.647982	0.709342	0.634276	0.579254	0.597275	0.526176	0.445081	0.336658	0.436160	0.177150	0.101349	0.097982	0.142518	0.148767	0.222397	0.255313	0.147374	0.330459	4.3404	4.0484	3.4537	3.6276	3.0383	3.2415	2.7386	3.4192	2.9801	31.25930	32.48930	32.20200	33.43430	31.96520	32.69000	30.3836	31.37640	32.2244	25.41600
247	424.1451	453.9525	403.2723	387.3753	445.2818	425.5506	490.4995	598.6570	566.4263	27.07157	22.21554	14.78994	0.757506	0.432990	0.502816	0.348799	0.579765	0.726546	0.447432	0.385973	0.418860	0.073722	0.164336	0.072518	0.145105	0.145650	0.118966	0.252222	0.351928	0.289946	5.1057	4.0539	4.8471	3.7566	3.0690	3.1135	2.7222	3.1282	2.4846	28.27720	30.48650	29.38490	31.04760	29.82590	31.17330	30.2804	29.35760	31.1767	23.77330
248	478.4397	521.8624	502.0917	433.2776	469.3591	461.8671	499.1543	613.8398	619.7325	20.43859	24.88060	22.33110	0.383769	0.581708	0.559267	0.488246	0.578450	0.541292	0.521240	0.309525	0.378071	0.125892	0.209400	0.217391	0.195446	0.149267	0.194458	0.141924	0.203917	0.347797	3.6436	2.3682	2.9578	3.3989	3.4589	3.6666	2.2646	3.1096	2.4014	29.29340	28.21200	29.28510	31.05120	30.04320	31.50490	30.2543	29.28570	29.1120	22.54270
249	428.1120	455.2714	441.4789	406.5151	435.1004	449.9066	470.3575	615.0210	583.1195	18.51503	19.56859	15.87524	0.584074	0.703631	0.521648	0.552449	0.618524	0.626149	0.576146	0.384972	0.376080	0.069917	0.140685	0.091022	0.178166	0.135263	0.174765	0.224332	0.269082	0.454474	3.9733	2.9470	4.0188	3.6769	3.7098	3.7004	2.8498	3.5335	2.9390	30.53060	30.41730	29.19260	30.67670	29.68790	31.30550	30.0686	29.51520	29.7876	23.58850
250	410.5975	437.4422	447.2062	374.3275	419.5646	368.3268	405.2928	499.7975	504.5877	19.58152	19.23418	16.80795	0.729522	0.641459	0.533928	0.740355	0.592295	0.579982	0.664904	0.383167	0.420738	0.109703	0.187201	0.141630	0.100757	0.202964	0.251596	0.187675	0.138653	0.334172	3.6772	3.6629	3.8876	3.8310	3.1513	3.9015	3.2146	3.6227	2.6627	30.72400	31.44100	29.86760	31.61290	29.35850	31.25600	30.9548	29.85390	29.5876	24.24750
251	376.0598	396.6465	423.9151	324.6749	372.4846	428.4726	373.8637	501.7784	506.1105	19.44670	17.74850	15.14405	0.515276	0.451514	0.444978	0.635001	0.539624	0.460113	0.593096	0.419779	0.434843	0.084771	0.258008	0.134597	0.113312	0.133902	0.397044	0.142381	0.190999	0.313530	4.3140	5.0386	3.9793	4.6959	3.8588	3.9925	3.5721	3.9173	2.8884	30.10890	30.75188	31.29950	33.35730	33.19850	32.56120	32.8625	31.76100	32.9793	24.35110
252	NA	NA	NA	NA	NA	NA	NA	NA	NA	NA	NA	NA	NA	NA	NA	NA	NA	NA	NA	NA	NA	NA	NA	NA	NA	NA	NA	NA	NA	NA	NA	NA	NA	NA	NA	NA	NA	NA	NA	NA	NA	NA	NA	NA	NA	NA	NA	NA	NA
253	NA	NA	NA	NA	NA	NA	NA	NA	NA	NA	NA	NA	NA	NA	NA	NA	NA	NA	NA	NA	NA	NA	NA	NA	NA	NA	NA	NA	NA	NA	NA	NA	NA	NA	NA	NA	NA	NA	NA	NA	NA	NA	NA	NA	NA	NA	NA	NA	NA
254	NA	NA	NA	NA	NA	NA	NA	NA	NA	NA	NA	NA	NA	NA	NA	NA	NA	NA	NA	NA	NA	NA	NA	NA	NA	NA	NA	NA	NA	NA	NA	NA	NA	NA	NA	NA	NA	NA	NA	NA	NA	NA	NA	NA	NA	NA	NA	NA	NA
255	NA	NA	NA	NA	NA	NA	NA	NA	NA	NA	NA	NA	NA	NA	NA	NA	NA	NA	NA	NA	NA	NA	NA	NA	NA	NA	NA	NA	NA	NA	NA	NA	NA	NA	NA	NA	NA	NA	NA	NA	NA	NA	NA	NA	NA	NA	NA	NA	NA
256	469.6371	440.4777	438.8861	362.2966	399.1926	389.4250	440.0841	549.4157	510.1984	27.51198	23.04008	16.10250	0.471769	0.688451	0.576898	0.642382	0.664606	0.690600	0.539813	0.388659	0.476912	0.163602	0.132050	0.114344	0.135008	0.114470	0.181299	0.154191	0.298538	0.251054	3.8398	4.0212	3.8629	4.3938	3.3808	3.6448	2.7667	3.0703	2.2306	28.53870	29.76970	28.31700	30.48350	30.05430	32.64500	30.5073	30.38970	31.0296	24.91310
257	340.1834	341.6091	350.6834	320.4086	359.9173	388.4940	385.3607	475.9399	448.2722	22.66830	19.09011	17.90907	0.744397	0.827371	0.726636	0.818658	0.687809	0.649719	0.462647	0.324226	0.346163	0.064155	0.080562	0.041955	0.078289	0.098488	0.211236	0.138352	0.100373	0.210395	3.8329	4.2154	3.2678	3.5535	2.6125	3.8038	2.9837	3.4880	2.8917	28.85200	30.04270	28.46250	31.82110	30.42660	30.17060	29.1834	27.57650	29.7770	25.22590
258	427.2133	420.4225	456.6525	392.0858	418.4058	413.9915	494.6857	624.3544	563.1867	21.81027	20.34224	15.72265	0.605882	0.637475	0.675707	0.662017	0.726703	0.497477	0.474989	0.367236	0.463295	0.135587	0.079335	0.095189	0.181551	0.088658	0.254355	0.263911	0.306522	0.322951	2.8631	3.2886	3.4216	3.8496	2.6495	3.6858	2.3470	2.5101	1.9616	29.55030	30.11740	28.59540	31.19210	30.49030	31.32840	29.3063	28.16750	28.1988	24.11190
259	403.0293	456.7542	430.8353	353.9764	404.9702	399.8631	415.6014	528.9523	501.6571	22.24433	24.44080	24.26465	0.674445	0.658563	0.514479	0.725451	0.669890	0.498756	0.525681	0.388598	0.445475	0.148544	0.146215	0.149982	0.118263	0.127055	0.239461	0.146763	0.103949	0.342109	3.5269	3.1098	3.0217	4.0317	4.4461	4.6638	3.9465	4.3608	3.4489	29.84100	32.06120	30.86600	32.64770	30.82410	32.39330	31.5639	29.53460	31.0660	24.00960
260	NA	NA	NA	NA	NA	NA	NA	NA	NA	NA	NA	NA	NA	NA	NA	NA	NA	NA	NA	NA	NA	NA	NA	NA	NA	NA	NA	NA	NA	NA	NA	NA	NA	NA	NA	NA	NA	NA	NA	NA	NA	NA	NA	NA	NA	NA	NA	NA	NA
261	451.8499	437.7734	468.1749	452.8962	456.3238	476.4484	504.7662	584.6838	588.1389	21.66046	17.18389	14.72643	0.461035	0.679994	0.594385	0.681387	0.621948	0.574313	0.533163	0.428989	0.493490	0.212682	0.124994	0.124161	0.177498	0.177111	0.193720	0.128283	0.233583	0.263008	4.7042	4.0418	3.9932	3.3944	3.3990	3.4173	2.7455	3.0122	2.1737	29.13070	30.41620	29.67030	30.58140	30.77740	30.87980	29.9951	29.15730	28.2457	24.78130
262	409.5122	439.1782	420.4238	403.2494	435.0818	436.7343	485.6112	579.2914	572.6105	17.64792	16.14545	13.82995	0.713583	0.634650	0.665490	0.770586	0.686098	0.631022	0.597577	0.383092	0.429158	0.089013	0.195227	0.065737	0.109431	0.108883	0.188125	0.114818	0.200849	0.284587	3.7208	3.7126	4.5332	3.6105	3.5304	3.5891	2.9464	4.0040	3.1175	30.39690	30.51350	30.72770	32.30900	31.64570	30.29820	31.1620	29.08610	30.3100	24.69380
263	428.8714	417.0745	360.7841	320.7560	369.1608	339.9873	381.2253	474.6528	500.5715	24.41236	21.45933	14.82671	0.577001	0.653033	0.389159	0.681158	0.569106	0.595251	0.551270	0.475970	0.443975	0.135243	0.114179	0.083297	0.085216	0.108752	0.132885	0.132946	0.212183	0.260493	6.0395	5.2812	5.5476	4.9040	4.1820	4.1359	2.9764	3.4145	2.3659	28.33610	30.50870	30.94760	33.03880	31.51070	32.58030	32.3926	31.08390	31.7170	27.45380
264	414.8231	444.1929	417.3797	348.2047	415.0679	366.5149	418.9268	498.6608	480.9002	28.22106	25.80741	23.08693	0.584035	0.612823	0.549600	0.762200	0.601896	0.799447	0.615667	0.418334	0.497848	0.120758	0.147218	0.240836	0.087513	0.187290	0.111592	0.127052	0.244384	0.208878	6.1147	3.7869	4.0484	4.7296	4.0723	4.4851	3.0523	4.1443	2.5795	28.87180	29.16310	29.34262	30.54000	30.24950	31.96900	31.0698	29.19810	29.5074	26.26580
265	NA	NA	NA	NA	NA	NA	NA	NA	NA	NA	NA	NA	NA	NA	NA	NA	NA	NA	NA	NA	NA	NA	NA	NA	NA	NA	NA	NA	NA	NA	NA	NA	NA	NA	NA	NA	NA	NA	NA	NA	NA	NA	NA	NA	NA	NA	NA	NA	NA
266	363.8746	413.0288	442.4915	357.5317	394.3967	389.1650	403.2473	470.6800	490.0138	20.23731	16.95949	18.37671	0.754592	0.663795	0.655325	0.620422	0.627702	0.640962	0.493470	0.452983	0.460845	0.092898	0.112068	0.177928	0.089665	0.120799	0.139197	0.147137	0.090773	0.356756	4.6987	3.3435	3.7650	3.6235	3.2525	3.5130	2.8103	3.2807	2.7851	29.65080	31.32040	30.01880	31.49670	31.85240	32.33040	32.5698	30.72240	31.1612	24.23180
267	445.3669	NA	447.8792	415.9104	452.0927	437.3888	459.7288	539.5182	504.2712	27.87653	25.28486	22.73344	0.614286	NA	0.606431	0.776033	0.586950	0.657567	0.449885	0.419761	0.445985	0.121429	NA	0.100961	0.153722	0.165331	0.204875	0.177626	0.118710	0.161698	3.5000	NA	5.1000	4.0814	3.0575	4.1357	2.8774	3.0646	2.6030	29.37000	NA	30.25810	32.03170	30.66340	32.66420	31.2020	29.60620	31.9497	24.35144
268	394.5283	439.4639	396.0003	377.4289	407.9161	405.9205	411.7226	508.4150	485.1424	31.31902	28.17938	26.58368	0.451986	0.558863	0.570187	0.683377	0.555029	0.566022	0.516079	0.435749	0.422987	0.090397	0.209327	0.082977	0.162761	0.130693	0.198209	0.193464	0.290388	0.257492	3.8718	3.5404	4.7423	3.7761	4.0951	4.1986	2.8765	2.7050	2.7729	27.26562	28.20990	29.44570	29.86090	29.15930	29.89900	30.3018	27.68660	28.8378	24.25087
269	NA	NA	NA	NA	NA	NA	NA	NA	NA	NA	NA	NA	NA	NA	NA	NA	NA	NA	NA	NA	NA	NA	NA	NA	NA	NA	NA	NA	NA	NA	NA	NA	NA	NA	NA	NA	NA	NA	NA	NA	NA	NA	NA	NA	NA	NA	NA	NA	NA
270	483.5337	477.6353	439.9106	364.4405	418.8658	422.0275	445.6085	523.4203	506.2970	18.29388	15.73233	12.22199	0.605648	0.701719	0.639954	0.774039	0.636556	0.559685	0.495260	0.488288	0.564881	0.081093	0.170997	0.226848	0.093165	0.123025	0.179731	0.144756	0.263726	0.297930	2.5921	2.0246	1.8206	2.7403	3.2148	2.9622	2.0462	1.8614	1.3332	27.79290	30.25880	29.88480	32.09790	30.60720	30.56490	29.9864	28.79780	29.6064	24.31860
271	424.0976	484.1002	417.2046	374.5827	424.6035	409.1931	424.9335	521.8498	569.4393	19.39877	20.41432	15.60899	0.532499	0.527653	0.609893	0.708530	0.597343	0.590768	0.518670	0.442645	0.439995	0.104584	0.190866	0.094018	0.126649	0.151091	0.183549	0.176924	0.233712	0.315500	4.0924	3.0503	4.2960	3.9637	3.4178	3.3773	2.7102	2.8411	2.2523	29.33450	29.08980	29.50530	31.76430	30.25540	31.46920	31.3577	30.43020	30.1135	24.15630
272	412.7947	452.6936	425.5153	367.8115	402.9339	354.4522	398.3108	518.6283	510.6832	18.97224	21.00604	27.52466	0.596228	0.731494	0.599607	0.745929	0.679123	0.769782	0.612503	0.325111	0.319551	0.086648	0.131241	0.156332	0.156520	0.150030	0.135267	0.126175	0.109542	0.452004	4.0347	2.6897	4.0158	4.3413	4.1505	4.1969	3.7670	4.8365	4.5420	30.20600	31.28450	31.13740	31.52940	30.51500	31.30940	31.7290	30.56860	30.2983	24.45450
273	470.0415	481.9959	489.4348	417.5704	424.4129	426.2225	431.3892	488.5168	424.7065	22.23609	28.59547	26.40570	0.594565	0.596172	0.528948	0.454644	0.598239	0.507757	0.396280	0.402356	0.571857	0.082320	0.167637	0.168929	0.131719	0.130175	0.207224	0.095979	0.078967	0.166757	4.1363	3.4688	3.9484	4.4261	4.6906	4.0478	3.7852	3.9890	3.1333	28.98730	29.83050	29.15900	31.99420	31.13080	31.42640	31.0669	31.07530	31.1826	23.84820
274	385.4834	455.5412	406.7528	366.3927	400.4828	389.8469	406.6417	531.5004	530.7604	24.70905	22.01345	18.36407	0.708993	0.528247	0.524810	0.697646	0.533427	0.512175	0.469855	0.278463	0.430059	0.077218	0.245808	0.099033	0.138032	0.158513	0.232629	0.205475	0.119093	0.406716	4.0755	3.3933	4.8004	4.1802	3.9145	4.7105	3.1780	3.9700	2.8231	29.06910	29.36660	27.66170	29.70200	28.83410	30.55090	29.5528	29.02960	29.3237	24.85190
275	382.4477	436.9163	378.5149	334.0877	393.3134	375.4675	363.3255	521.2236	515.4102	21.94790	21.21816	16.55277	0.593372	0.616080	0.431728	0.776245	0.759389	0.707381	0.662705	0.483451	0.460515	0.115300	0.174775	0.129116	0.100350	0.111013	0.146960	0.098545	0.198992	0.291539	3.9471	3.2499	6.2463	4.9447	3.0726	3.5377	3.0798	3.2539	2.5554	29.22040	28.87130	28.32530	31.94260	30.33240	31.25740	30.5638	29.25540	29.8973	25.33500
276	369.3724	444.1208	381.2484	365.9746	388.5764	447.9696	483.3910	518.2069	503.1631	24.97548	23.06887	16.74005	0.798022	0.635224	0.706577	0.727547	0.677413	0.665657	0.626224	0.538515	0.542940	0.094030	0.198724	0.075228	0.146236	0.096596	0.164962	0.168202	0.205477	0.217186	3.5999	3.0882	4.8200	3.5518	2.4970	2.8061	2.0630	2.5925	1.9702	29.05230	29.36680	30.97460	32.51020	31.58930	31.71240	30.3491	30.48360	31.4907	24.87080
277	435.6422	381.2683	385.0149	350.0167	408.2980	379.7503	444.6557	528.7078	523.8090	23.14379	14.88890	12.27406	0.599936	0.630394	0.644440	0.701551	0.605911	0.664707	0.547367	0.447184	0.385258	0.119702	0.151199	0.186579	0.171126	0.132235	0.200106	0.143081	0.137885	0.328507	4.0676	2.8479	2.3470	2.6688	2.5984	3.2148	2.2959	3.1316	2.5004	26.56950	31.08320	31.14900	33.26840	33.32850	32.46540	31.4911	31.71390	32.0675	25.84930
278	481.1753	472.5127	473.3497	393.0132	482.9675	434.9392	482.0065	574.9888	539.7330	23.62423	20.94077	22.58466	0.465799	0.518874	0.645464	0.704659	0.539400	0.659238	0.486699	0.334666	0.429878	0.163225	0.178359	0.080135	0.128976	0.228568	0.229191	0.189008	0.220925	0.273866	2.6344	3.3141	3.4005	3.2603	2.4251	2.8762	2.5036	3.7515	3.0504	28.48140	31.25840	30.51630	33.03480	31.65380	31.67210	32.5172	29.51310	30.5076	23.51340
279	NA	NA	NA	NA	NA	NA	NA	NA	NA	NA	NA	NA	NA	NA	NA	NA	NA	NA	NA	NA	NA	NA	NA	NA	NA	NA	NA	NA	NA	NA	NA	NA	NA	NA	NA	NA	NA	NA	NA	NA	NA	NA	NA	NA	NA	NA	NA	NA	NA
280	444.9413	447.5760	419.3744	394.0124	415.7049	408.1329	474.7852	575.3869	526.3368	20.52885	25.85040	30.64661	0.598252	0.711565	0.599064	0.449171	0.583335	0.660851	0.422590	0.298253	0.376364	0.104689	0.111347	0.144101	0.204708	0.146644	0.213043	0.211306	0.243857	0.426587	3.5811	2.9251	3.5482	4.0272	3.9497	4.5620	4.5853	6.0519	4.2969	31.20840	31.95120	31.37750	32.07510	31.83310	32.67240	31.5512	30.02190	30.2005	24.36400
281	430.5321	444.1174	396.1530	357.5982	419.6688	430.1768	489.4373	514.2934	490.5961	20.85194	25.73767	28.27630	0.590401	0.643218	0.510539	0.592372	0.495365	0.571151	0.334940	0.318155	0.419276	0.084571	0.159493	0.114323	0.171833	0.159090	0.158018	0.299499	0.170866	0.222366	3.6963	3.1061	4.1750	4.2291	4.0342	4.4286	3.6935	4.4450	3.0877	30.85970	32.93890	31.95770	34.11100	32.18500	32.89390	30.4149	30.10570	31.3131	25.45870
282	NA	NA	NA	NA	NA	NA	NA	NA	NA	NA	NA	NA	NA	NA	NA	NA	NA	NA	NA	NA	NA	NA	NA	NA	NA	NA	NA	NA	NA	NA	NA	NA	NA	NA	NA	NA	NA	NA	NA	NA	NA	NA	NA	NA	NA	NA	NA	NA	NA
283	385.0752	417.4167	431.7828	346.5394	429.9816	367.8714	370.1055	488.7785	474.7783	21.52572	25.33930	21.17203	0.319056	0.420327	0.514917	0.651725	0.513622	0.618807	0.585924	0.431034	0.423311	0.203981	0.334780	0.286406	0.122786	0.271439	0.259337	0.070973	0.090074	0.172652	3.1145	1.9580	2.2524	3.9687	3.2814	4.1984	3.1970	2.6223	2.0857	29.76770	30.66520	29.56040	32.82570	29.94430	32.11630	31.7212	29.95900	30.1570	24.32710
284	427.7622	449.2066	482.8825	401.7700	450.2035	423.8857	473.1002	513.2442	525.7558	20.98385	19.52932	18.40403	0.598634	0.634597	0.473292	0.550323	0.582730	0.497847	0.435048	0.385815	0.411859	0.125052	0.110653	0.337875	0.226612	0.159530	0.247457	0.228106	0.261928	0.373151	2.8996	2.7627	2.6865	2.8476	2.6810	2.6938	2.2586	2.4942	2.1908	28.55820	29.01480	28.20940	31.00730	30.13080	31.66650	29.4972	28.23470	29.2597	24.77220
285	NA	NA	NA	NA	NA	NA	NA	NA	NA	NA	NA	NA	NA	NA	NA	NA	NA	NA	NA	NA	NA	NA	NA	NA	NA	NA	NA	NA	NA	NA	NA	NA	NA	NA	NA	NA	NA	NA	NA	NA	NA	NA	NA	NA	NA	NA	NA	NA	NA
286	431.1712	444.0486	403.8183	372.3170	439.8478	411.4197	450.9210	613.6800	538.9929	20.52881	18.90291	15.96473	0.702173	0.649429	0.601569	0.756023	0.707080	0.686071	0.528060	0.417348	0.446630	0.084222	0.131430	0.073333	0.101009	0.159161	0.224089	0.181323	0.307042	0.190368	2.9826	3.2641	3.5823	3.2126	2.9957	3.7311	3.0862	3.2419	2.3796	28.91200	29.89940	29.59800	31.44560	30.29280	31.21430	31.1106	28.88340	30.0062	25.17880
287	444.1624	500.2583	468.3351	416.0992	468.3432	445.5242	488.4803	601.5977	592.7783	23.08100	20.22484	16.86735	0.546528	0.629266	0.595648	0.753559	0.613930	0.598434	0.447954	0.429624	0.456648	0.144996	0.159781	0.153451	0.116703	0.193691	0.180730	0.256231	0.274619	0.427391	4.1008	3.3377	4.1036	3.6743	3.4271	3.5755	3.0012	3.6902	2.9053	28.39830	30.17950	30.56680	31.97580	30.24720	32.19170	31.1088	30.28550	30.4274	23.71690
288	471.7304	494.8454	504.6436	405.0792	443.9081	442.8568	444.1966	514.5180	550.2177	20.60820	22.44594	24.58105	0.546761	0.681535	0.543532	0.711116	0.576620	0.612641	0.508277	0.449824	0.360720	0.105637	0.127896	0.333079	0.167288	0.166876	0.194812	0.176235	0.063411	0.356797	3.3265	2.6678	2.0950	3.1909	3.5056	4.6799	4.3130	4.2879	4.1298	28.81340	30.84620	29.53000	30.64990	30.00670	31.01910	30.8963	30.20670	30.5011	24.73750
289	434.5478	456.4862	432.8424	388.1651	432.5688	389.5867	438.6249	546.8093	507.6010	20.39457	26.25977	25.01497	0.638093	0.729264	0.551589	0.625573	0.581713	0.550807	0.549173	0.340522	0.406787	0.198392	0.180500	0.133449	0.080466	0.138602	0.169975	0.159696	0.094190	0.324846	4.3409	3.7712	4.4399	4.1247	4.1493	4.6401	2.7139	3.3942	2.8789	28.59370	30.00990	28.55010	30.15150	29.76210	31.07460	29.7033	29.32240	30.2987	25.89850
290	411.9205	461.1704	422.7455	365.1625	420.5782	415.0185	439.6835	535.2990	518.2689	22.98686	19.98860	17.90870	0.672053	0.677117	0.648884	0.580159	0.657550	0.591536	0.543119	0.361654	0.392540	0.084852	0.170634	0.092881	0.132596	0.124165	0.183484	0.132583	0.147565	0.428109	5.0005	3.4864	3.6703	3.1924	2.9654	3.4003	2.6195	3.5686	3.0588	30.05540	30.46020	30.78670	32.07460	30.32760	30.74040	30.4989	30.68350	30.6553	25.15130
291	394.8299	413.1814	394.9615	369.6071	428.5058	396.9495	448.0511	489.7955	524.8936	25.00831	21.23252	18.82150	0.683139	0.635834	0.620375	0.548165	0.526936	0.615733	0.392871	0.332216	0.438627	0.082256	0.139747	0.096526	0.129736	0.190070	0.188363	0.194311	0.109593	0.119708	4.1930	3.6931	4.3356	3.7268	3.9538	3.7932	2.8475	3.4610	2.6339	30.12030	30.48300	30.64790	31.63860	30.90100	31.43690	30.7473	29.68840	29.7982	25.27620
292	432.1700	406.7532	422.6062	358.2017	411.2769	388.8438	405.0159	502.5525	496.1388	23.72284	21.99417	16.46690	0.526744	0.741792	0.627720	0.796597	0.719125	0.669515	0.642566	0.550595	0.551603	0.203104	0.082269	0.107350	0.127019	0.140508	0.153153	0.102451	0.211732	0.252206	3.4662	3.9383	4.4257	4.4080	3.5571	3.8380	2.6237	3.0260	2.5047	27.72030	29.72770	28.97770	30.54950	29.72540	30.96240	29.2352	29.26360	30.0169	23.65270
293	424.9997	460.6162	443.4709	395.2706	418.0846	425.5016	474.1424	578.0402	567.7370	20.12656	15.82836	12.43164	0.535685	0.617417	0.541911	0.630785	0.649763	0.720557	0.480368	0.260839	0.430947	0.117334	0.111264	0.276932	0.143761	0.118797	0.123468	0.235156	0.401274	0.325878	3.4440	2.5354	3.2629	3.4140	2.8435	2.5286	1.8796	2.4011	1.8645	29.10450	30.12830	28.54720	31.23820	30.77250	31.32950	29.3102	29.59130	28.7215	22.81530
294	400.7301	410.7733	384.7287	335.7222	395.8929	410.4273	395.7191	488.7573	468.5519	21.60455	22.52078	20.73167	0.449288	0.607462	0.596307	0.633294	0.641743	0.585726	0.470174	0.397140	0.391286	0.199372	0.139197	0.159967	0.135865	0.158088	0.229048	0.225826	0.189368	0.364405	3.5672	3.1732	4.0402	3.5388	2.6093	2.7658	2.3000	2.8743	2.6487	29.69690	31.90940	30.46990	31.17160	31.08050	31.17330	31.4161	30.74590	31.0070	25.06560
295	393.9504	479.7475	435.8151	376.2665	436.7936	411.7107	387.4527	489.5681	557.4888	23.02513	22.13368	20.92174	0.727876	0.634180	0.567696	0.767840	0.674802	0.551774	0.449567	0.457448	0.204877	0.125402	0.273346	0.150963	0.126031	0.130161	0.267880	0.120357	0.129129	0.180584	2.4577	1.6448	3.0312	3.0802	3.4173	4.3777	3.6940	4.5133	3.2932	30.00200	29.49780	31.66970	33.27760	32.32120	32.93090	32.8847	32.21600	32.4110	22.95200
296	381.2455	400.1416	417.7265	362.0317	426.4062	433.3329	435.5112	593.8586	531.2684	21.53929	20.42391	14.85449	0.587961	0.651839	0.668483	0.735343	0.648276	0.681172	0.499300	0.452664	0.474030	0.096301	0.119722	0.097572	0.086341	0.131272	0.203284	0.156685	0.285410	0.212586	4.3042	3.2709	3.8915	4.3664	4.2812	4.0928	2.5714	2.8657	2.7570	30.62220	30.80270	29.34380	32.37690	29.95900	32.01010	31.5286	30.15400	30.6577	25.12110
297	449.1358	424.3420	432.6463	347.5892	416.3102	412.2270	443.1440	516.9748	516.9323	27.48777	23.64035	19.55497	0.565058	0.682616	0.535354	0.679179	0.549606	0.427894	0.395646	0.358870	0.407844	0.142453	0.116217	0.151561	0.094667	0.195895	0.241931	0.203070	0.083781	0.114141	5.0901	4.1130	3.8044	4.3130	4.3513	4.9171	4.3458	5.2721	3.8321	29.43850	31.19280	30.06960	31.72280	29.13570	31.73580	29.6653	29.68750	30.5537	25.76650
298	412.0771	426.3518	428.1800	382.3055	430.9948	457.6752	499.1175	588.0990	535.6737	23.40429	19.45345	18.82451	0.627959	0.685085	0.657828	0.791960	0.736659	0.710662	0.589605	0.365199	0.453916	0.082726	0.132728	0.078817	0.093895	0.125064	0.150375	0.212256	0.215263	0.243984	4.4315	3.8658	4.1184	3.3335	3.1256	2.9965	2.2030	3.1947	2.5432	30.27910	31.87020	31.03010	33.14750	32.76370	32.07560	30.4026	29.67320	31.1955	23.59840
299	NA	NA	NA	NA	NA	NA	NA	NA	NA	NA	NA	NA	NA	NA	NA	NA	NA	NA	NA	NA	NA	NA	NA	NA	NA	NA	NA	NA	NA	NA	NA	NA	NA	NA	NA	NA	NA	NA	NA	NA	NA	NA	NA	NA	NA	NA	NA	NA	NA
300	500.6691	438.3072	482.7340	356.8570	385.9536	340.7292	364.8218	446.1216	452.1206	34.51442	28.82640	22.15310	0.415876	0.553255	0.544772	0.628762	0.610052	0.676207	0.644083	0.418385	0.477987	0.055839	0.107810	0.247501	0.126609	0.163902	0.168406	0.101562	0.079125	0.171157	5.5947	3.7668	2.3709	3.7146	3.8041	4.6085	3.1173	3.1722	2.5871	29.36340	31.13170	29.13690	31.77340	29.47420	31.52690	31.7146	30.72270	30.9694	23.90620
301	NA	447.6950	537.0384	363.7171	382.9251	361.9518	389.0954	488.3951	491.5110	30.04671	28.76234	30.36028	NA	0.579866	0.353122	0.498752	0.526654	0.495485	0.443569	0.367503	0.356162	NA	0.191921	0.256369	0.111003	0.187604	0.176597	0.204645	0.086501	0.491701	NA	5.5549	4.6086	5.3287	4.6710	5.7923	4.0084	4.5352	3.6329	NA	29.91120	29.07310	31.32890	29.51230	32.50920	30.5078	29.58370	30.2645	NA
302	420.3338	452.2402	464.0431	385.6423	475.0879	439.3977	449.0948	595.9909	552.3987	17.01600	17.74637	15.11473	0.531084	0.678524	0.534374	0.620927	0.570534	0.453290	0.544911	0.383359	0.448841	0.069718	0.127997	0.217943	0.118792	0.264364	0.227676	0.151262	0.265125	0.252438	3.7881	2.9321	3.0430	3.5600	3.0666	3.6363	2.6107	2.6380	2.3075	28.89370	30.95320	28.44340	30.80880	28.74640	30.76040	30.4825	28.29520	29.9793	23.09150
303	388.2440	445.4139	433.8019	358.8411	397.1757	410.6954	393.2505	515.2543	518.4230	24.84452	22.70223	17.72953	0.364996	0.681938	0.632538	0.690579	0.699726	0.653333	0.574292	0.601220	0.395200	0.067133	0.172354	0.216258	0.129210	0.119694	0.198680	0.100165	0.153215	0.304551	4.8069	4.0643	4.5700	4.4509	3.7529	3.7125	3.2177	3.0330	2.7667	29.59000	31.60110	29.97200	32.11910	31.93300	32.55890	32.7771	31.67030	30.9348	24.21970
304	434.7934	406.3989	445.6824	379.0193	391.8434	383.9785	414.9870	552.1561	505.8579	19.56572	20.22650	15.64257	0.454166	0.667450	0.603129	0.726214	0.644205	0.570224	0.598032	0.411669	0.431032	0.163041	0.112488	0.168730	0.093357	0.110565	0.173440	0.123787	0.215259	0.314278	4.8687	3.7444	3.3361	4.3114	2.9087	3.9737	2.2054	2.3344	2.3511	29.22010	30.80380	29.12050	30.85180	29.23100	30.65840	30.3274	28.58480	30.1298	24.88900
305	487.5542	531.4678	504.2720	369.4576	411.5678	425.6711	450.4700	582.8491	566.9827	19.10852	18.96649	14.49358	0.503248	0.610379	0.632879	0.742560	0.688667	0.605445	0.642169	0.426763	0.416263	0.216272	0.218908	0.240383	0.165218	0.122637	0.210192	0.126111	0.284245	0.372656	3.2940	2.8094	2.8334	3.3701	3.4060	4.1505	2.6778	3.2859	3.0339	27.66320	30.01310	28.87420	32.04350	30.65310	32.57790	30.2371	29.90550	30.6403	24.27040
306	413.7617	482.6397	433.9239	368.4794	371.9476	365.8644	397.4510	456.2014	516.5754	16.13553	18.25293	18.04210	0.608803	0.616854	0.584005	0.596905	0.701632	0.605772	0.408279	0.403688	0.228627	0.131391	0.162418	0.104225	0.094738	0.144445	0.206044	0.170069	0.113113	0.291437	1.9834	1.9259	3.5337	3.9931	3.7246	4.0370	3.3798	4.0234	2.8085	29.46560	28.28540	29.09330	31.59090	29.51670	31.34520	30.4597	30.44500	29.8287	25.01430
307	NA	NA	NA	NA	NA	NA	NA	NA	NA	NA	NA	NA	NA	NA	NA	NA	NA	NA	NA	NA	NA	NA	NA	NA	NA	NA	NA	NA	NA	NA	NA	NA	NA	NA	NA	NA	NA	NA	NA	NA	NA	NA	NA	NA	NA	NA	NA	NA	NA
308	424.3329	430.6215	427.1514	377.3112	438.9123	439.5509	418.5129	519.9285	515.8118	30.41445	31.70606	25.77282	0.458229	0.721085	0.577059	0.518781	0.532338	0.458346	0.615489	0.450811	0.420388	0.091128	0.134102	0.076561	0.120942	0.216450	0.257409	0.210282	0.172838	0.264439	4.3631	3.6599	4.8184	4.9412	4.3525	5.5037	4.1411	4.9584	3.6031	29.16610	30.40470	29.51650	31.33940	30.34440	31.33340	30.0611	29.45840	30.1513	23.79930
309	NA	NA	NA	NA	NA	NA	NA	NA	NA	NA	NA	NA	NA	NA	NA	NA	NA	NA	NA	NA	NA	NA	NA	NA	NA	NA	NA	NA	NA	NA	NA	NA	NA	NA	NA	NA	NA	NA	NA	NA	NA	NA	NA	NA	NA	NA	NA	NA	NA
310	NA	NA	NA	NA	NA	NA	NA	NA	NA	NA	NA	NA	NA	NA	NA	NA	NA	NA	NA	NA	NA	NA	NA	NA	NA	NA	NA	NA	NA	NA	NA	NA	NA	NA	NA	NA	NA	NA	NA	NA	NA	NA	NA	NA	NA	NA	NA	NA	NA
311	407.0307	445.6964	436.1150	388.8709	429.1914	410.1392	441.1025	476.1011	585.5393	24.25537	19.19788	20.32662	0.647418	0.601196	0.634445	0.609740	0.635434	0.488079	0.446169	0.356283	0.351638	0.078670	0.176988	0.110925	0.151821	0.149028	0.245276	0.258147	0.095277	0.142546	2.8626	2.7081	3.7097	3.2545	3.2551	3.5988	2.6481	3.0574	2.2526	29.06490	30.45840	29.19160	30.58540	30.62180	31.73260	29.9620	30.31690	30.0426	23.30160
312	376.9092	406.5175	399.3060	357.7975	376.7764	394.4777	419.9605	500.5452	519.1510	21.41449	20.40623	16.81061	0.722060	0.589229	0.561778	0.732362	0.755978	0.704885	0.536321	0.508486	0.480619	0.062321	0.154557	0.118512	0.089695	0.098162	0.176000	0.173840	0.229364	0.318040	3.1129	2.5104	3.2714	3.7973	2.3879	2.8250	1.9121	2.0740	1.9529	29.88620	30.48630	29.54430	31.06850	31.26700	32.12110	30.6082	29.31380	29.8791	26.53170
313	420.6619	472.9737	453.0305	387.2950	423.1345	452.1672	515.7790	552.2632	605.9975	25.21244	27.32170	30.55652	0.581201	0.637617	0.614950	0.598602	0.666185	0.496829	0.396639	0.359491	0.270406	0.113446	0.095772	0.149114	0.142954	0.080031	0.222035	0.222296	0.227956	0.623362	3.7789	2.4005	2.8656	3.3899	3.3237	3.3738	3.0113	3.9784	2.9219	31.91560	32.20980	30.43640	31.92860	32.46730	33.40410	31.1488	30.23230	30.0859	25.69340
314	406.9711	398.2969	428.1514	363.5720	376.9540	454.9405	430.2023	569.2800	549.4521	23.61982	19.35685	14.64437	0.715209	0.696024	0.568201	0.669350	0.703864	0.636832	0.656449	0.451968	0.472386	0.062608	0.092892	0.076262	0.129098	0.103414	0.208289	0.116303	0.305597	0.335893	3.3414	2.0949	3.5234	3.7886	2.9348	3.0256	2.4075	2.6836	2.0968	30.90760	30.31730	30.08950	31.68600	32.29670	32.43390	31.5792	29.78010	29.3532	23.88200
315	400.5858	389.3846	375.3771	362.3233	364.7563	395.7235	398.8012	498.2447	491.2028	28.55089	26.46217	22.71338	0.581008	0.719877	0.576682	0.654986	0.696460	0.590201	0.595809	0.404840	0.405657	0.117611	0.129658	0.082309	0.112508	0.124983	0.234664	0.209707	0.085278	0.296957	5.4340	3.4699	3.4832	3.6184	2.9380	4.2921	2.9298	3.8099	3.2668	29.15840	30.78210	29.38350	30.99780	29.80650	31.46050	30.5977	28.53570	29.4744	24.19700
316	389.3294	458.9649	451.6146	353.2395	414.0015	413.0913	474.8244	585.4148	606.2123	19.86644	16.44211	13.15493	0.738947	0.776992	0.671610	0.845672	0.762055	0.709967	0.553230	0.479822	0.453961	0.066750	0.123117	0.208547	0.092407	0.101331	0.149857	0.211058	0.305776	0.371934	3.3633	2.4026	2.5016	2.7487	2.4346	3.3572	2.5230	2.7010	1.7409	28.79890	30.03710	29.40240	30.93050	30.39760	30.48060	30.0165	28.43360	29.6461	23.29650
317	415.3675	398.9866	381.6029	370.6373	416.7673	400.6044	447.5061	560.1715	631.0439	22.36107	20.39436	19.28625	0.603615	0.571716	0.552367	0.801881	0.717100	0.600561	0.509089	0.388390	0.449637	0.128979	0.211526	0.114622	0.139395	0.101117	0.193274	0.186717	0.336852	0.338973	3.6626	4.1678	5.0662	4.8072	3.8678	3.7082	3.3998	2.6718	2.1633	30.19120	31.08440	29.67240	31.45090	29.79910	31.64420	30.9331	27.37650	28.6706	24.26790
318	NA	NA	NA	NA	NA	NA	NA	NA	NA	NA	NA	NA	NA	NA	NA	NA	NA	NA	NA	NA	NA	NA	NA	NA	NA	NA	NA	NA	NA	NA	NA	NA	NA	NA	NA	NA	NA	NA	NA	NA	NA	NA	NA	NA	NA	NA	NA	NA	NA
319	445.2535	455.3738	455.1084	362.4992	412.9903	435.0669	443.5328	612.7811	547.3108	17.78461	16.40007	13.61333	0.578857	0.635332	0.519351	0.706914	0.608971	0.574284	0.539292	0.431541	0.445708	0.163686	0.165414	0.208135	0.146676	0.174098	0.213508	0.155493	0.307314	0.331824	3.5501	2.1159	2.4340	2.9923	3.3596	3.5371	2.6863	2.1984	1.9441	29.95880	32.26890	30.98360	31.67150	30.90700	32.07010	31.8606	28.79930	29.8291	25.38030
320	385.9032	486.0767	419.7119	406.1914	419.4129	420.4886	456.4990	593.5557	596.4087	23.45416	16.55385	12.96799	0.483104	0.489290	0.605043	0.577779	0.668623	0.697755	0.673528	0.438008	0.427331	0.088121	0.203036	0.092832	0.161939	0.124347	0.219498	0.158576	0.314815	0.339718	4.7083	2.9645	3.5214	3.2753	2.6233	2.8146	1.8994	2.0196	1.5089	32.12500	29.67250	31.32550	33.06600	31.44990	32.60940	31.8418	29.55300	30.9422	27.59530
321	436.5499	465.3109	473.7473	380.2042	418.2981	404.9620	465.3381	550.7875	506.0743	24.02004	19.32942	17.45279	0.452185	0.638525	0.587307	0.602737	0.594268	0.533274	0.405107	0.373754	0.405329	0.136077	0.119157	0.207919	0.151924	0.140405	0.199213	0.264620	0.181891	0.383188	3.6516	2.3725	2.0027	3.3464	2.7321	3.4832	2.1461	1.9858	1.8427	30.26980	30.31800	27.38730	30.38320	29.16550	30.98230	28.9477	28.17180	28.8355	26.16950
322	397.8041	407.0016	387.4479	348.3445	396.7047	392.4014	453.5125	595.9282	542.9891	21.15832	19.88965	13.90632	0.667761	0.674385	0.603015	0.586780	0.648970	0.766037	0.546760	0.393741	0.459794	0.085684	0.126884	0.071491	0.086616	0.087623	0.152818	0.184300	0.313128	0.349559	5.0581	4.9620	6.0889	5.4978	4.1005	3.4420	2.8828	2.7353	2.1427	29.95500	30.89950	29.37680	32.48030	31.06670	32.04940	31.5918	30.19500	31.6663	24.85420
323	396.0240	420.2373	409.9951	376.3349	415.8688	405.3828	401.9990	522.3559	539.1295	23.52794	22.80916	24.18624	0.699557	0.714282	0.637335	0.632319	0.573994	0.493780	0.448560	0.350378	0.379209	0.090035	0.141682	0.072040	0.113158	0.133784	0.274572	0.145651	0.127525	0.389219	4.5849	3.8650	3.8923	4.0342	3.3584	4.3169	3.6100	3.4009	2.7771	29.42530	30.47500	30.02350	32.23540	30.98120	32.63760	31.8296	30.76910	31.0069	23.61720
324	413.5248	501.8852	444.2900	381.9280	409.9938	410.3536	431.5447	556.6440	570.3650	19.80741	23.87235	28.76000	0.617943	0.642768	0.557094	0.639274	0.676317	0.515738	0.487935	0.277384	0.316546	0.075042	0.146273	0.155755	0.158691	0.160448	0.239915	0.244104	0.280331	0.423338	4.1910	2.8105	2.8532	2.9485	3.0153	4.0381	2.9299	3.4948	3.0817	31.19250	30.91810	31.23680	32.10300	30.46880	32.17800	30.4944	29.16480	29.7348	25.07430
325	406.0358	427.5043	411.9850	391.9039	428.0874	419.5200	429.7260	521.9804	528.7600	25.70543	16.87411	13.36378	0.595615	0.578577	0.624826	0.613393	0.619934	0.601052	0.450646	0.381935	0.438837	0.150174	0.248844	0.203292	0.179599	0.165292	0.240215	0.171654	0.213163	0.359365	3.3248	2.5739	2.6553	2.5028	1.9886	2.8129	2.3524	2.5253	1.8132	28.46570	29.80580	29.29010	29.67750	29.99050	30.74130	31.1296	29.66160	29.4812	23.93530
326	NA	NA	NA	NA	NA	NA	NA	NA	NA	NA	NA	NA	NA	NA	NA	NA	NA	NA	NA	NA	NA	NA	NA	NA	NA	NA	NA	NA	NA	NA	NA	NA	NA	NA	NA	NA	NA	NA	NA	NA	NA	NA	NA	NA	NA	NA	NA	NA	NA
327	410.7516	454.5610	487.5719	356.8281	425.7468	327.5222	361.1585	459.4713	485.3859	38.36084	32.57530	30.09699	0.554220	0.545699	0.460556	0.247447	0.487486	0.575760	0.419829	0.304202	0.299880	0.016971	0.199761	0.218257	0.053143	0.219644	0.236655	0.271383	0.156467	0.252671	3.0699	2.0099	2.9447	4.1718	2.9607	4.0371	3.6653	4.1913	3.0799	28.91800	29.48190	27.22280	32.35740	29.39250	31.70360	31.8789	29.21630	30.2976	24.69260
328	427.4405	488.6340	439.1117	379.8740	392.8117	444.7044	443.4416	532.0873	537.3225	18.73073	15.50819	16.12671	0.555440	0.639420	0.706833	0.680184	0.690963	0.692855	0.483434	0.386746	0.437598	0.132274	0.153225	0.194461	0.112202	0.104200	0.196947	0.184333	0.137956	0.279095	3.0898	2.7600	2.9137	2.7397	2.3858	3.1643	2.2123	3.1191	2.4214	27.31860	29.34010	28.95840	31.13360	30.15110	31.19500	29.8305	28.62330	29.8271	24.36610
329	429.7783	398.8047	384.7551	371.2015	386.2175	405.7655	419.6024	512.9406	489.5361	15.09330	12.91275	11.77256	0.689801	0.677051	0.707799	0.669689	0.671520	0.723471	0.638674	0.410889	0.386292	0.125385	0.114638	0.044266	0.159770	0.091539	0.197716	0.125251	0.141968	0.231531	2.6973	2.8760	3.7772	3.3423	2.9463	3.5895	3.2854	3.3099	2.8683	30.01990	29.95380	30.38270	31.50600	32.13710	31.53090	31.8641	31.09220	30.9888	24.92800
330	NA	NA	NA	NA	NA	NA	NA	NA	NA	NA	NA	NA	NA	NA	NA	NA	NA	NA	NA	NA	NA	NA	NA	NA	NA	NA	NA	NA	NA	NA	NA	NA	NA	NA	NA	NA	NA	NA	NA	NA	NA	NA	NA	NA	NA	NA	NA	NA	NA
331	398.8163	395.2120	367.3266	356.2412	397.3872	415.7568	428.7736	509.0384	505.8878	21.60565	22.82619	24.33817	0.433190	0.650304	0.509294	0.484923	0.598567	0.462499	0.442115	0.376052	0.251676	0.131841	0.126351	0.089858	0.055538	0.142796	0.089007	0.142796	0.163640	0.376512	4.6116	4.2271	4.4815	4.4240	3.4763	4.3345	3.7151	4.0638	2.8942	29.12170	29.96780	30.24330	32.05770	30.29810	31.94950	30.8484	29.39320	29.5495	24.49110
[truncated: 74 more columns]
