# Supplementary material for: Functional Multi-Locus QTL Mapping of Temporal Trends in Scots Pine Wood Traits
Source: G3 (Bethesda). 2014 Oct 9;4(12):2365–79. doi: 10.1534/g3.114.014068 (PMC4267932; doi:10.1534/g3.114.014068)
Supplement: Supporting Information [file supp_g3.114.014068_FileS2.xlsx]

## Sheet: FLGAub
Grain angle (GA) measurements for 492 individuals. The calendar year when the measured wood was formed is also added.
Tree	GA2006	GA2007
1	0.500	0.250
2	2.125	1.875
3	2.625	2.125
4	1.250	1.250
5	1.500	1.250
6	NA	NA
7	0.500	-0.250
8	1.875	0.875
9	-1.125	0.375
10	1.375	1.500
11	1.125	1.250
12	1.875	2.250
13	-0.250	0.375
14	1.625	2.125
15	1.625	0.875
16	0.500	-0.250
17	-1.000	-0.375
18	1.500	0.750
19	2.750	2.875
20	0.125	0.125
21	2.250	2.625
22	0.250	1.125
23	0.875	0.750
24	1.250	0.500
25	-0.125	-0.125
26	-0.625	-0.125
27	1.375	0.125
28	2.250	1.875
29	-0.250	-1.250
30	1.250	1.250
31	0.750	1.000
32	0.875	1.000
33	0.875	0.375
34	-0.375	-0.250
35	2.500	1.500
36	0.375	0.500
37	1.125	1.125
38	0.875	1.125
39	0.750	-0.125
40	1.750	1.750
41	-0.375	-1.125
42	0.625	0.375
43	0.875	0.000
44	0.125	0.625
45	1.750	2.250
46	0.375	-0.375
47	1.375	0.250
48	1.750	0.750
49	1.375	1.375
50	0.500	0.875
51	1.000	0.500
52	0.625	0.500
53	-0.500	-0.875
54	0.250	-0.500
55	1.375	1.250
56	1.125	0.250
57	2.000	1.375
58	0.625	NA
59	0.250	1.250
60	1.125	1.125
61	0.500	0.125
62	-0.750	-0.125
63	-0.125	-0.500
64	0.250	0.750
65	2.750	1.375
66	0.875	1.000
67	0.375	1.625
68	2.000	2.750
69	-0.375	-0.375
70	NA	NA
71	1.750	1.750
72	1.125	0.500
73	NA	NA
74	-0.125	0.375
75	0.375	0.000
76	3.000	2.125
77	1.625	1.375
78	-1.250	0.125
79	1.375	1.500
80	1.875	1.000
81	2.250	2.125
82	-0.125	0.000
83	1.375	0.875
84	1.000	1.375
85	1.625	1.875
86	0.000	-0.250
87	0.250	0.375
88	1.875	0.375
89	NA	NA
90	1.750	1.250
91	0.500	1.375
92	0.875	0.250
93	0.750	0.625
94	0.875	0.875
95	0.000	1.000
96	-0.125	-0.625
97	1.625	1.625
98	1.125	0.750
99	0.875	0.500
100	1.625	1.000
101	1.000	0.375
102	1.250	1.750
103	-0.250	1.250
104	0.750	1.000
105	0.500	0.250
106	-0.375	-0.500
107	2.250	1.875
108	1.000	1.000
109	1.500	1.250
110	0.750	0.500
111	0.250	0.125
112	1.000	0.625
113	0.875	0.750
114	-0.125	0.375
115	-1.375	-2.375
116	2.000	1.375
117	1.500	0.875
118	0.750	-0.750
119	1.000	0.500
120	-0.125	-0.750
121	2.250	1.875
122	1.750	1.375
123	2.500	1.500
124	3.500	1.750
125	1.375	1.125
126	2.000	1.250
127	0.875	-0.375
128	1.625	0.625
129	0.500	0.375
130	0.750	0.500
131	0.875	0.250
132	0.875	0.500
133	2.125	1.750
134	1.250	2.000
135	1.750	2.500
136	0.625	-0.500
137	-0.250	-0.125
138	0.000	0.125
139	-0.125	-0.625
140	0.750	0.750
141	0.500	1.500
142	-0.500	NA
143	0.375	0.875
144	0.750	1.125
145	2.250	1.250
146	1.000	1.075
147	1.250	0.875
148	0.625	1.125
149	1.000	2.000
150	2.750	2.725
151	1.500	2.000
152	0.625	-0.625
153	0.750	0.125
154	1.000	0.750
155	0.625	0.375
156	1.750	1.000
157	2.625	2.375
158	1.500	1.500
159	0.500	-0.375
160	2.375	1.750
161	NA	0.375
162	1.000	0.125
163	1.125	1.500
164	1.500	1.250
165	1.250	1.500
166	0.750	0.875
167	1.500	0.750
168	1.625	0.875
169	0.125	0.625
170	0.875	0.750
171	2.000	2.000
172	0.875	1.000
173	0.000	0.125
174	0.375	0.125
175	0.500	0.750
176	1.000	0.500
177	1.250	0.875
178	0.625	0.375
179	0.875	1.125
180	0.375	-0.375
181	-0.375	0.750
182	0.000	-0.500
183	1.500	1.875
184	2.625	2.875
185	0.000	0.000
186	0.125	-0.250
187	1.875	1.000
188	1.000	1.000
189	-0.125	-0.500
190	2.000	1.375
191	2.000	1.875
192	0.125	0.375
193	0.875	0.375
194	1.625	1.000
195	5.000	3.500
196	-0.750	-1.500
197	2.375	2.125
198	-0.875	-0.625
199	0.750	0.500
200	1.125	1.250
201	-0.500	1.625
202	0.125	-0.250
203	1.375	0.375
204	1.875	1.250
205	2.375	2.250
206	0.375	-1.500
207	0.750	1.000
208	1.875	1.625
209	-0.625	-0.875
210	1.750	1.875
211	2.750	2.375
212	0.375	-0.375
213	0.125	-1.250
214	0.750	-0.250
215	0.625	-0.500
216	2.000	1.625
217	-0.125	1.125
218	0.875	0.250
219	1.375	1.875
220	0.625	-0.375
221	1.000	2.125
222	2.750	2.625
223	1.125	0.125
224	0.250	0.625
225	0.250	0.375
226	0.125	-0.125
227	2.375	2.375
228	NA	NA
229	0.750	0.000
230	0.500	0.750
231	-0.125	1.000
232	1.500	2.125
233	-0.625	-0.625
234	1.375	1.250
235	0.750	1.250
236	1.375	0.750
237	-1.250	-0.375
238	-0.250	-0.250
239	1.250	1.125
240	0.375	-0.125
241	0.000	-0.125
242	0.750	0.125
243	1.125	0.500
244	1.500	1.250
245	2.375	1.125
246	-1.000	-1.125
247	-0.250	-0.500
248	0.375	-0.375
249	3.250	3.375
250	0.875	0.125
251	1.625	1.500
252	0.500	0.625
253	2.500	1.500
254	NA	NA
255	2.375	1.500
256	2.750	2.750
257	1.875	2.000
258	-0.625	-0.750
259	0.000	-0.625
260	1.125	0.750
261	1.875	1.875
262	0.625	0.875
263	1.125	0.875
264	2.000	1.625
265	1.125	1.750
266	-0.250	-0.375
267	0.875	0.750
268	1.250	1.500
269	3.625	3.000
270	1.875	1.500
271	1.625	1.375
272	2.875	2.125
273	0.375	0.125
274	-0.500	-0.500
275	0.250	0.750
276	1.250	-0.750
277	0.750	1.000
278	1.750	1.000
279	-1.750	-1.250
280	0.250	0.125
281	-0.625	-0.250
282	0.625	0.500
283	0.125	0.375
284	-0.125	0.500
285	1.250	1.375
286	1.250	1.500
287	0.250	0.250
288	1.750	1.875
289	1.000	0.250
290	0.750	0.500
291	-0.750	-0.500
292	1.250	0.625
293	1.250	1.125
294	1.000	0.875
295	2.375	2.250
296	3.000	3.000
297	2.625	1.750
298	-0.250	-0.875
299	-2.625	-1.375
300	0.500	0.125
301	2.000	2.250
302	0.750	2.375
303	-1.000	-0.500
304	1.625	2.125
305	1.125	1.750
306	1.500	2.125
307	1.250	0.750
308	0.125	0.500
309	0.125	0.125
310	0.625	0.625
311	0.750	1.250
312	1.750	1.750
313	-0.500	0.250
314	0.750	0.375
315	2.625	2.250
316	0.375	-0.250
317	1.875	0.750
318	0.375	0.875
319	0.375	0.250
320	-0.875	-0.875
321	0.250	0.375
322	1.250	0.750
323	3.250	1.625
324	1.250	1.250
325	2.875	2.625
326	-0.375	-0.750
327	1.250	0.875
328	-1.000	-0.875
329	1.875	1.125
330	0.250	-0.625
331	1.125	0.000
332	0.750	0.625
333	0.750	1.125
334	-0.625	-1.500
335	0.250	-0.250
336	1.750	1.625
337	1.000	0.875
338	1.625	0.750
339	0.750	0.375
340	2.125	1.250
341	0.750	1.125
342	2.250	1.250
343	1.000	0.750
344	1.375	0.750
345	1.125	0.750
346	0.750	1.250
347	-0.250	-1.500
348	1.250	1.500
349	1.000	0.625
350	0.750	0.875
351	2.000	3.375
352	2.000	3.000
353	0.625	0.250
354	1.125	0.000
355	0.000	-0.375
356	-0.375	-0.750
357	0.375	-0.500
358	-0.125	-0.125
359	0.875	1.125
360	-0.250	-0.125
361	1.750	1.625
362	1.250	0.250
363	2.500	1.125
364	0.250	0.375
365	0.875	-0.125
366	0.875	0.500
367	1.125	0.750
368	0.000	-0.250
369	-0.375	-1.125
370	1.125	1.625
371	0.375	-0.375
372	0.500	0.375
373	0.750	NA
374	0.375	0.250
375	1.625	NA
376	1.375	1.250
377	0.000	NA
378	0.125	-0.250
379	0.750	-0.125
380	0.000	NA
381	-0.375	-0.125
382	0.375	0.500
383	-0.250	0.125
384	1.250	1.625
385	0.875	0.500
386	-0.375	NA
387	0.500	0.000
388	1.125	1.125
389	-0.250	NA
390	1.500	1.250
391	-0.625	-0.750
392	-0.500	-0.375
393	0.375	0.875
394	2.750	3.125
395	0.500	-0.250
396	-0.125	0.375
397	0.000	1.000
398	0.375	0.250
399	0.750	0.375
400	3.500	2.375
401	0.250	0.250
402	1.000	NA
403	0.250	NA
404	0.625	0.250
405	1.625	1.500
406	-0.250	-0.500
407	-0.250	-0.750
408	-0.500	-0.875
409	-0.125	-0.500
410	0.875	1.125
411	0.500	-0.875
412	0.875	0.625
413	2.750	2.750
414	1.750	1.875
415	1.875	1.000
416	1.250	1.875
417	0.500	0.125
418	0.750	0.750
419	-2.125	-2.000
420	1.750	1.125
421	0.500	0.500
422	0.000	-0.125
423	0.750	-0.250
424	1.125	0.625
425	2.625	3.000
426	-0.125	-0.375
427	2.375	1.625
428	0.875	NA
429	1.000	0.375
430	1.625	0.625
431	-0.125	-0.875
432	0.375	-0.250
433	1.750	1.875
434	1.125	0.625
435	1.000	1.125
436	4.000	4.375
437	0.875	1.000
438	2.875	2.000
439	-0.375	-1.250
440	2.000	1.875
441	0.125	1.375
442	-0.250	0.250
443	0.625	0.500
444	1.375	1.125
445	0.625	0.125
446	1.750	1.250
447	1.875	1.125
448	1.500	1.500
449	1.750	1.250
450	0.625	1.250
451	1.500	NA
452	1.250	0.875
453	1.000	0.500
454	1.500	0.375
455	2.250	2.375
456	0.625	1.000
457	0.625	-0.250
458	1.375	1.500
459	1.875	1.625
460	1.000	1.375
461	1.250	1.000
462	-0.375	0.125
463	0.500	0.125
464	0.125	NA
465	-1.000	NA
466	-0.125	0.250
467	0.375	-0.250
468	-1.000	-1.000
469	0.250	0.125
470	-0.125	-0.500
471	1.625	1.250
472	1.625	0.750
473	1.000	0.875
474	0.625	0.250
475	-0.500	-1.125
476	1.000	0.875
477	2.375	2.125
478	1.250	1.500
479	NA	NA
480	1.875	1.250
481	1.750	1.625
482	0.750	1.250
483	0.625	1.000
484	0.000	0.625
485	1.375	0.625
486	-0.250	-0.125
487	-0.500	-0.875
488	0.250	-0.250
489	0.500	NA
490	0.875	0.250
491	-0.125	-0.250
492	1.125	0.375
493	1.125	1.000
494	0.375	0.625
495	2.625	2.750
496	2.375	1.750
497	0.750	0.875
498	NA	NA
499	1.625	2.125
500	0.375	NA
