# Supplementary material for: Functional Multi-Locus QTL Mapping of Temporal Trends in Scots Pine Wood Traits
Source: G3 (Bethesda). 2014 Oct 9;4(12):2365–79. doi: 10.1534/g3.114.014068 (PMC4267932; doi:10.1534/g3.114.014068)
Supplement: Supporting Information [file supp_g3.114.014068_FileS3.xlsx]

## Sheet: SNP list
Genotype dataset for the 637 SNPs (out of 768) that were successfully amplified and genotyped for 91 offspring plus 2 parents. Note: A "0 0" genotype denote missing value.
2_3591_03-267
Aco_f2_2100
a3ip2_616
hprgp-like_221
CL3162Contig1_02-164
ABAH2O_700
0_2354_01-154
rpS4_19_759
6pgdB_677
hlh1_618
CL814Contig1_06-338
2_9328_01-517
CL866Contig1_01-580
0_768_02-92
2_5724_02-34
2_7725_01-118
GotC_482
0_18470_01-247
CL4147Contig1_01-307
2_5073_01-449
6pgdB_810
2_4724_01-62
CL180Contig1_03-224
0_2775_01-69
CC1b_523
0_7921_01-69
CL1487Contig1_04-135
2_5636_01-433
UMN_5798_01-256
CL1530Contig1_04-48
0_7171_01-353
ADHC_577
0_10706_01-85
a3ip2_793
2_9465_01-410
0_15329_01-124
CL4432Contig1_04-317
UMN_4361_01-279
CL1694Contig1_02-331
0_12535_01-519
2_3851_01-115
2_3852_01-300
ZTL_127
0_12216_02-414
2_4724_01-313
0_3483_01-104
Gdh_109
2_2952_01-418
2_10014_01-43
CL4552Contig1_01-328
LP3_2_71
UMN_CL98Contig1_02-105
0_10754_01-174
2_10155_02-282
2_3947_01-187
0_12978_02-474
0_2576_02-92
2_7121_02-175
2_1668_01-274
2_6457_01-214
CL1205Contig1_04-440
0_17643_01-238
0_7973_01-52
CL1414Contig1_01-466
0_17206_01-136
GI_f2_71
2_4724_01-535
CRY1_2762
CL4023Contig1_01-185
1_5675_01-78
0_12216_02-214
0_8992_01-78
NIR_73
CL1414Contig1_01-182
0_9763_02-135
0_3073_01-335
2_10155_02-134
CL3783Contig1_01-146
0_8992_01-598
2_3941_01-202
CL1136Contig1_03-163
0_9383_01-237
2_7189_01-159
0_8359_01-331
6pgdB_411
CL1489Contig1_01-227
Aco_f2_458
0_11270_01-99
0_14221_01-283
CL2475Contig1_02-83
PHYP_2563
2_10212_01-510
4cl_2749
CL3097Contig1_01-254
phy_193_304
UMN_4804_01-683
2_5701_01-83
GI_f2_721
0_6566_02-460
Aco_f2_388
MdhA_930
PRR1_724
PhyN_109
Aco_f2_960
UMN_1590_01-145
CL3037Contig1_06-220
UMN_6426_02-177
Gdh_2504
0_12535_01-634
0_18011_01-221
0_14221_01-559
0_10049_02-370
0_10631_01-300
CL4552Contig1_01-265
0_16009_02-576
0_768_02-224
CL415Contig1_04-82
CC1b_189
DHY-like_416
0_7844_01-343
1_1609_01-299
2_10059_02-167
0_18296_01-65
LP2_44
0_6465_01-259
0_9750_02-245
0_18588_01-344
0_1439_01-147
0_17607_02-64
2_6130_01-273
MdhB_f1_938
CL1455Contig1_07-36
CL3795Contig1_01-376
0_12730_01-77
CL1205Contig1_04-201
0_8844_01-482
CL2310Contig1_02-118
2_9455_01-443
0_5786_01-113
Aco_f1_2154
2_6355_02-283
0_5786_01-314
Aco_f1_3047
2_9291_02-404
0_11649_01-423
a3ip2_387
0_2775_01-292
CL1312Contig1_01-318
GIc_266
2_4123_02-383
0_12683_01-227
Myb_2222
Gdh_1497
0_13240_01-40
2_1501_01-48
2_7808_01-183
0_10635_01-555
0_7001_01-370
0_17074_02-169
2_7808_01-731
2_7189_01-269
CRY1_4151
0_17247_02-266
DHN3_187
0_10049_02-127
CL71Contig1_04-128
0_18261_01-344
0_13929_02-306
CL1238Contig1_01-261
0_1099_01-116
0_13680_01-179
0_18261_01-108
axs_47_48
LP2_270
0_11214_01-324
CL1933Contig1_06-89
GotC_2469
2_3947_01-356
UMN_CL228Contig1_03-387
2_10502_03-227
CL263Contig2_03-409
0_10267_01-183
0_9577_01-385
DHN1_970
2_1528_01-171
0_15361_01-338
CoL1_3578
MdhA_1836
DHN1_854
CRY1_2262
CL2123Contig1_03-103
2_10059_02-265
CL1052Contig1_03-119
PhyN_5610
CL4147Contig1_01-176
UMN_1483_01-131
CoL1_3635
CL4470Contig1_01-348
0_18644_02-368
eph_80_239
CL3037Contig1_06-664
Aco_f1_2405
MdhA_77
0_7009_01-220
UMN_4361_01-135
phy_193_91
CL905Contig2_01-212
Aco_f1_297
2_6457_01-350
CL3393Contig1_04-206
0_6465_01-130
0_6448_02-286
CL1979Contig1_03-178
0_771_01-48
CL1224Contig1_01-486
EF_339
DHN2_70_2
0_18619_01-113
CL1225Contig1_03-104
CL2637Contig1_04-104
GI_f2_1044
CL594Contig1_06-249
UMN_2174_01-198
CL357Contig1_09-67
CL3832Contig1_05-79
2_8852_01-79
2_9480_01-124
rpS4_19_1252
CL1698Contig1_01-228
0_9513_01-589
CL1064Contig1_02-91
UMN_1263_01-94
DHN3_50
0_12978_02-363
UMN_1263_01-218
2_3720_01-302
DHN1_1385
CL697Contig1_03-395
0_18520_01-79
0_350_01-66
CoL1_320
0_13828_01-655
0_16459_01-429
0_3861_01-413
MdhB_f1_430
PHYO_400
0_10631_01-55
eph_80_455
MdhA_1136
2_9291_02-618
0_12190_02-195
2_7852_01-372
0_1453_01-366
6pgdB_1407
0_4394_01-135
2_3726_02-382
0_18847_01-376
UMN_2763_01-211
0_13978_01-246
0_18296_01-268
UMN_4804_01-604
CL866Contig1_01-269
MdhB_f2_146
CL1848Contig1_01-69
scl_642
CL1029Contig1_01-276
PRR1_1618
Aco_f1_1826
hprgp-like_101
GI_f1_334
Myb_1015
CHCS_189
0_7033_02-85
0_8549_01-207
0_15032_02-222
0_9063_01-84
2_10483_01-634
GI_f2_1327
2_5064_01-460
0_2433_01-314
UMN_3410_01-104
1_5675_01-216
0_9613_01-368
ABAH2O_564
ZTL_919
0_9408_01-104
0_7001_01-151
2_2952_01-139
CoL1_2124
CL923Contig1_02-165
PRR1_2498
eph_80_338
2_6351_01-173
UMN_4904_01-269
UMN_5384_02-201
2_10352_02-413
2_5636_01-92
0_8737_01-409
MdhB_f2_463
UMN_4230_01-307
CL2438Contig1_03-381
0_16785_01-193
2_10212_01-241
0_5583_01-176
LP3_2_206
2_2960_02-285
prof_202_683
Aco_f2_699
0_13957_02-191
2_2015_02-309
2_6491_01-94
0_9922_01-145
0_4394_01-321
UMN_1089_02-263
LEA_88
CL2565Contig1_03-45
0_16889_02-102
2_9291_02-103
UMN_4345_01-93
1_6493_01-354
UMN_6426_02-642
0_15639_01-230
2_3867_02-382
CL3421Contig1_03-63
0_14883_01-169
rpS4_19_2654
UMN_3006_01-293
0_15867_01-74
0_13978_01-394
CL1045Contig1_01-379
PhyN_2120
CL415Contig1_04-471
2_8214_02-102
LP2_625
UMN_927_01-139
0_6448_02-224
2_6313_01-136
CL3758Contig1_05-31
axs_47_576
2_8253_01-116
2_8491_01-651
GIc_473
CRY1_4405
0_12329_02-350
6pgdB_525
UMN_CL132Contig1_03-317
FT4_f1_2448
2_5996_01-327
UMN_1037_01-358
CL572Contig1_02-308
2_6355_02-185
UMN_2763_01-83
CL4513Contig1_04-192
151_166
4cl_461
2_2960_02-456
UMN_495_01-118
MdhB_f1_810
2_2937_01-78
0_13828_01-312
PRR1_991
0_1439_01-396
DHN1_548
CHCS_266
UMN_5867_01-192
CL1966Contig1_05-210
PRR1_3934
CL1430Contig1_06-183
2_10306_01-354
0_18644_02-703
4cl_2819
0_16068_01-211
DHN1_1208
CC1b_277
0_12588_01-698
2_1405_01-694
0_16860_01-59
Myb_2564
0_18350_01-163
CL814Contig1_06-411
CL3037Contig1_06-364
ZTL_304
UMN_CL228Contig1_03-278
2_1528_01-399
2_8011_02-379
rpS4_19_1834
CL2310Contig1_02-220
0_13957_02-275
2_3465_01-333
FT4_f1_2366
axs_47_502
0_5204_01-315
151_57
PHYO_470
0_16068_01-312
CL1661Contig1_06-106
CL3758Contig1_05-146
GI_f1_37
Myb_1394
Gdh_3164
2_1014_01-194
CL1455Contig1_06-372
CL1634Contig1_01-92
2_3720_01-180
2_6618_01-117
DHN2_273
Aco_f1_70
0_17641_01-200
LP2_1104
ADHC_33
Aco_f2_1645
rpS4_19_217
rpS4_19_1110
Myb_411
2_9455_01-73
2_3465_01-225
2_4029_01-93
CL1694Contig1_04-261
CL594Contig1_06-181
0_10635_01-360
CL1920Contig1_01-182
UMN_4258_01-346
0_10267_01-387
0_11772_01-187
Aco_f1_3991
CL4776Contig1_03-200
CL1343Contig1_05-95
2_3591_03-102
0_8479_01-501
0_11214_01-242
0_7471_01-138
2_9466_01-145
UMN_3055_01-439
hprgp-like_32
6pgdB_44
CL1767Contig1_02-361
0_2433_01-182
Gdh_2617
2_7852_01-121
4cl_809
0_17206_01-204
CL1052Contig1_03-38
0_13383_01-280
CL4578Contig1_02-79
6pgdB_203
CoL1_3378
4cl_249
0_8479_01-87
2_6618_01-324
UMN_4904_01-618
CL4138Contig1_01-183
CL1224Contig1_01-175
2_10352_02-269
2_1865_02-601
175_43
0_9284_02-138
0_13237_01-369
0_4105_01-314
CL1432Contig1_04-53
UMN_689_01-140
207_164
GotC_1129
ABAH2O_196
CL3054Contig1_01-257
Gdh_4388
CL3795Contig1_01-44
2_5668_01-400
0_9613_01-907
DHY-like_352
0_6566_02-101
0_14976_01-424
2_9328_01-133
DHN9_556
0_14694_01-294
MdhA_504
rpS4_19_2871
0_9462_01-309
CL4511Contig1_02-346
PhyN_602
UMN_5123_01-203
CRY1_3431
0_16400_01-350
2_9603_01-344
0_14837_01-73
2_4029_01-378
hlh1_342
CL1186Contig1_01-557
PHYP_1416
a3ip2_978
UMN_4804_01-207
2_6052_01-67
PHYP_1995
Gdh_3236
0_5204_01-108
ZTL_631
2_8214_02-204
2_9480_01-197
4cl_69
PRR1_3732
CL149Contig3_04-47
CL1815Contig1_01-334
CL1758Contig1_04-132
2_3941_01-104
0_5038_01-181
2_3726_02-264
CL1312Contig1_01-49
CoL1_2491
UMN_3847_01-101
2_5724_02-211
4cl_1648
2_5064_01-242
0_846_01-503
UMN_4904_01-422
0_9063_01-339
MdhB_f1_112
CL4796Contig1_02-246
Myb_2649
0_15762_01-98
CL3495Contig1_03-101
CL1104Contig1_03-265
FT4_f1_1143
0_3483_01-444
2_6457_01-35
2_89_01-25
GotC_2367
0_5038_01-52
0_18847_01-455
FT4_f1_356
UMN_1483_01-236
0_3128_02-310
GI_f2_1242
0_16860_01-348
CL4578Contig1_02-290
0_4756_01-309
CL3495Contig1_03-233
0_4756_01-138
2_684_01-141
CL4776Contig1_03-306
DHY-like_57
2_3851_01-271
Gdh_3735
CL1045Contig1_01-314
CL1344Contig1_03-193
2_3319_01-287
CL544Contig1_03-187
PhyN_5832
CL1524Contig1_03-195
2_2015_02-131
CRY1_4231
2_10483_01-515
PhyN_5371
ADHC_478
PRR1_2736
0_6259_01-193
0_15329_01-283
2_1865_02-709
CL180Contig1_03-163
0_15252_01-45
GI_f1_204
2_1014_01-72
FT4_f1_1421
UMN_5384_02-58
PRR1_501
UMN_1783_02-219
1_3086_01-95
CC1a_290
0_18350_01-393
GotC_1769
UMN_5210_01-200
CL1487Contig1_04-51
phy_193_379
UMN_3055_01-351
CL1238Contig1_01-33
0_6683_01-326
0_10754_01-249
CL1815Contig1_01-517
UMN_2399_01-55
CL118Contig1_01-203
UMN_6852_02-23
2_6731_01-230
0_16889_02-174
0_13383_01-148
0_11919_01-122
Aco_f1_3172
0_12535_01-105
2_974_01-361
LEA_551
0_1453_01-517
CL3036Contig1_01-213
LP2_154
UMN_1037_01-100
0_5583_01-399
CL2993Contig1_04-564
scl_178
CL1154Contig1_02-143
0_11832_01-185
UMN_1913_01-440
Aco_f1_2961
0_15741_01-528
FT4_f2_216
0_18820_01-347
UMN_4091_02-140
0_11090_01-339
CL3421Contig1_03-127
CL263Contig2_03-186
0_16785_01-543
0_9091_01-45
CL2172Contig1_09-223
CL1004Contig1_08-378
0_18809_01-227
UMN_915_01-184
2_684_01-56
PHYP_1025
CL1966Contig1_05-341
0_17790_01-723
UMN_927_01-413
0_17643_01-388
CoL1_2787
2_8491_01-136
MdhA_1537
6pgdB_1098
Gdh_4915
4cl_929
CL1085Contig1_01-423
0_9383_01-378
GotC_2068
4cl_1853
UMN_1783_02-75
2_3867_02-446
LP2_485
CL3539Contig1_01-262
PRR1_3508
LEA_1143
0_11980_01-422
UMN_5210_01-517
0_9922_01-67
0_7009_01-358

## Sheet: Genotypes, part 1
Individual	Father	Mother	2_3591_03-267	Aco_f2_2100	a3ip2_616	hprgp-like_221	CL3162Contig1_02-164	ABAH2O_700	0_2354_01-154	rpS4_19_759	6pgdB_677	hlh1_618	CL814Contig1_06-338	2_9328_01-517	CL866Contig1_01-580	0_768_02-92	2_5724_02-34	2_7725_01-118	GotC_482	0_18470_01-247	CL4147Contig1_01-307	2_5073_01-449	6pgdB_810	2_4724_01-62	CL180Contig1_03-224	0_2775_01-69	CC1b_523	0_7921_01-69	CL1487Contig1_04-135	2_5636_01-433	UMN_5798_01-256	CL1530Contig1_04-48	0_7171_01-353	ADHC_577	0_10706_01-85	a3ip2_793	2_9465_01-410	0_15329_01-124	CL4432Contig1_04-317	UMN_4361_01-279	CL1694Contig1_02-331	0_12535_01-519	2_3851_01-115	2_3852_01-300	ZTL_127	0_12216_02-414	2_4724_01-313	0_3483_01-104	Gdh_109
AC3065	0	0	T T	G G	C C	G G	G G	G G	C C	A G	G G	G G	G G	G G	A A	A G	G G	T C	A C	C C	A A	A A	G G	T T	T T	A A	G G	A C	A A	T G	A A	G G	A C	G G	A A	G G	C C	T T	A G	T T	C C	T C	G G	T C	A C	A T	A A	T T	C C
Y3088	0	0	T T	G G	C C	G G	G G	G G	C C	A A	G G	G G	A G	G G	A G	A G	A G	T T	C C	C C	A A	A G	G G	G G	T T	A A	G G	C C	A A	G G	A A	G G	C C	G G	A A	G G	C C	C C	G G	T T	C C	T T	A G	C C	A C	T T	A T	T T	C C
1	Y3088	AC3065	T T	G G	C C	G G	G G	G G	C C	A A	G G	G G	A G	G G	A G	A G	A G	T T	C C	C C	A A	A G	G G	T G	T T	A A	G G	A C	A A	T G	A A	G G	C C	G G	A A	G G	C C	T C	A G	T T	C C	T T	A G	T C	A C	T T	A A	T T	C C
2	Y3088	AC3065	T T	G G	C C	G G	G G	G G	C C	A A	G G	G G	G G	G G	A A	G G	G G	T T	C C	C C	A A	A A	G G	T G	T T	A A	G G	A C	A A	G G	A A	G G	A C	G G	A A	G G	C C	T C	A G	T T	C C	T C	A G	T C	A C	A T	A A	T T	C C
3	Y3088	AC3065	T T	G G	C C	G G	G G	G G	C C	A A	G G	G G	A G	G G	A G	G G	A G	T C	A C	C C	A A	A A	G G	T G	T T	A A	G G	A C	A A	T G	A A	G G	A C	G G	A A	G G	C C	T C	A G	T T	C C	T T	A G	C C	A C	A T	A A	T T	C C
4	Y3088	AC3065	T T	G G	C C	G G	G G	G G	C C	A A	G G	G G	G G	G G	A A	A G	G G	T T	A C	C C	A A	A G	G G	T G	T T	A A	G G	C C	A A	T G	A A	G G	A C	G G	A A	G G	C C	T C	G G	T T	C C	T T	G G	T C	A C	T T	A T	T T	C C
5	Y3088	AC3065	T T	G G	C C	G G	G G	G G	C C	A A	G G	G G	G G	G G	A A	A G	G G	T T	C C	C C	A A	A A	G G	T G	T T	A A	G G	A C	A A	T G	A A	G G	C C	G G	A A	G G	C C	T C	G G	T T	C C	T T	A G	T C	A C	T T	A A	T T	C C
7	Y3088	AC3065	T T	G G	C C	G G	G G	G G	C C	A A	G G	G G	G G	G G	A A	A G	G G	T C	C C	C C	A A	A A	G G	T G	T T	A A	G G	A C	A A	G G	A A	G G	C C	G G	A A	G G	C C	T C	G G	T T	C C	T C	A G	T C	A C	T T	A A	T T	C C
8	Y3088	AC3065	T T	G G	C C	G G	G G	G G	C C	A G	G G	G G	G G	G G	A A	A A	G G	T C	A C	C C	A A	A A	G G	T G	T T	A A	G G	A C	A A	G G	A A	G G	C C	G G	A A	G G	C C	T C	G G	T T	C C	T C	G G	T C	A C	T T	A A	T T	C C
9	Y3088	AC3065	T T	G G	C C	G G	G G	G G	C C	A A	G G	G G	A G	G G	A G	A A	A G	T C	A C	C C	A A	A G	G G	T G	T T	A A	G G	C C	A A	T G	A A	G G	A C	G G	A A	G G	C C	T C	A G	T T	C C	T C	G G	T C	A C	A T	A T	T T	C C
10	Y3088	AC3065	T T	G G	C C	G G	G G	G G	C C	A A	G G	G G	G G	G G	A A	G G	G G	T T	A C	C C	A A	A G	G G	T G	T T	A A	G G	A C	A A	G G	A A	G G	C C	G G	A A	G G	C C	T C	G G	T T	C C	T T	A G	T C	A C	T T	A T	T T	C C
11	Y3088	AC3065	T T	G G	C C	G G	G G	G G	C C	A G	G G	G G	A G	G G	A A	A G	G G	T T	C C	C C	A A	A A	G G	T G	T T	A A	G G	A C	A A	G G	A A	G G	C C	G G	A A	G G	C C	T C	A G	T T	C C	T C	A G	T C	A C	T T	A A	T T	C C
12	Y3088	AC3065	T T	G G	C C	G G	G G	G G	C C	A A	G G	G G	A G	G G	A G	A A	A G	T T	C C	C C	A A	A A	G G	T G	T T	A A	G G	A C	A A	G G	A A	G G	A C	G G	A A	G G	C C	T C	A G	T T	C C	T T	G G	C C	A C	T T	A T	T T	C C
13	Y3088	AC3065	T T	G G	C C	G G	G G	G G	C C	A G	G G	G G	G G	G G	A G	A G	G G	T C	A C	C C	A A	A A	G G	T G	T T	A A	G G	C C	A A	G G	A A	G G	C C	G G	A A	G G	C C	T C	A G	T T	C C	0 0	A G	C C	A C	A T	A A	T T	C C
14	Y3088	AC3065	T T	G G	C C	G G	G G	G G	C C	A G	G G	G G	G G	G G	A A	G G	G G	T T	C C	C C	A A	A A	G G	T G	T T	A A	G G	A C	A A	T G	A A	G G	A C	G G	A A	G G	C C	T C	A G	T T	C C	T T	G G	T C	A C	A T	A A	T T	C C
15	Y3088	AC3065	T T	G G	C C	G G	G G	G G	C C	A A	G G	G G	A G	G G	A G	G G	G G	T T	C C	C C	A A	A A	G G	T G	T T	A A	G G	A C	A A	G G	A A	G G	C C	G G	A A	G G	C C	T C	G G	T T	C C	T C	G G	C C	A C	T T	A T	T T	C C
16	Y3088	AC3065	T T	G G	C C	G G	G G	G G	C C	A A	G G	G G	A G	G G	A G	A G	G G	T T	A C	C C	A A	A A	G G	T G	T T	A A	G G	A C	A A	T G	A A	G G	A C	G G	A A	G G	C C	T C	G G	T T	C C	T C	G G	T C	A C	T T	A T	T T	C C
17	Y3088	AC3065	T T	G G	C C	G G	G G	G G	C C	A G	G G	G G	0 0	G G	A A	G G	G G	T C	A C	C C	A A	A A	G G	T G	T T	A A	G G	A C	A A	T G	A A	G G	C C	G G	A A	G G	C C	T C	A G	T T	C C	T T	G G	C C	A C	A T	A T	T T	C C
18	Y3088	AC3065	T T	G G	C C	G G	G G	G G	C C	A G	G G	G G	G G	G G	A A	G G	G G	T C	C C	C C	A A	A A	G G	T G	T T	A A	G G	A C	A A	G G	A A	G G	A C	G G	A A	G G	C C	T C	G G	T T	C C	T T	A G	T C	A C	T T	A A	T T	C C
19	Y3088	AC3065	T T	G G	C C	G G	G G	G G	C C	A A	G G	G G	A G	G G	A G	G G	G G	T C	A C	C C	A A	A A	G G	T G	T T	A A	G G	A C	A A	T G	A A	G G	C C	G G	A A	G G	C C	T C	G G	T T	C C	T C	A G	C C	A C	T T	A A	T T	C C
20	Y3088	AC3065	T T	G G	C C	G G	G G	G G	C C	A A	G G	G G	G G	G G	A G	A G	A G	T T	C C	C C	A A	A A	G G	T G	T T	A A	G G	C C	A A	G G	A A	G G	A C	G G	A A	G G	C C	T C	A G	T T	C C	T C	G G	T C	A C	A T	A A	T T	C C
21	Y3088	AC3065	T T	G G	C C	G G	G G	G G	C C	A G	G G	G G	G G	G G	A A	G G	A G	T C	A C	C C	A A	A A	G G	T G	T T	A A	G G	C C	A A	G G	A A	G G	C C	G G	A A	G G	C C	T C	A G	T T	C C	T T	A G	C C	A C	T T	A A	T T	C C
22	Y3088	AC3065	T T	G G	C C	G G	G G	G G	C C	A G	G G	G G	G G	G G	A G	A G	A G	T T	C C	C C	A A	A A	G G	T G	T T	A A	G G	C C	A A	T G	A A	G G	C C	G G	A A	G G	C C	T C	G G	T T	C C	T C	A G	C C	A C	A T	A A	T T	C C
23	Y3088	AC3065	T T	G G	C C	G G	G G	G G	C C	A G	G G	G G	A G	G G	A G	A G	G G	T C	C C	C C	A A	A A	G G	T G	T T	A A	G G	C C	A A	T G	A A	G G	A C	G G	A A	G G	C C	T C	A G	T T	C C	T T	A G	T C	A C	A T	A T	T T	C C
25	Y3088	AC3065	T T	G G	C C	G G	G G	G G	C C	A G	G G	G G	A G	G G	A A	0 0	G G	T T	C C	C C	A A	A A	G G	T G	T T	A A	G G	A C	A A	G G	A A	G G	C C	G G	A A	G G	C C	T C	A G	T T	C C	0 0	G G	C C	A C	A T	A T	T T	C C
26	Y3088	AC3065	T T	G G	C C	G G	G G	G G	C C	A G	G G	G G	A G	G G	A A	A G	A G	T C	A C	C C	A A	A G	G G	T G	T T	A A	G G	C C	A A	T G	A A	G G	A C	G G	A A	G G	C C	T C	A G	T T	C C	T T	G G	T C	A C	T T	A A	T T	C C
27	Y3088	AC3065	T T	G G	C C	G G	G G	G G	C C	A A	G G	G G	G G	G G	A G	A G	A G	T T	C C	C C	A A	A G	G G	T G	T T	A A	G G	A C	A A	T G	A A	G G	A C	G G	A A	G G	C C	T C	A G	T T	C C	T C	G G	C C	A C	T T	A A	T T	C C
28	Y3088	AC3065	T T	G G	C C	G G	G G	G G	C C	A G	G G	G G	A G	G G	A G	A G	A G	T T	A C	C C	A A	A G	G G	T G	T T	A A	G G	A C	A A	T G	A A	G G	A C	G G	A A	G G	C C	T C	A G	T T	C C	T C	G G	C C	A C	T T	A A	T T	C C
29	Y3088	AC3065	T T	G G	C C	G G	G G	G G	C C	A G	G G	G G	A G	G G	A G	G G	G G	T T	A C	C C	A A	A A	G G	T G	T T	A A	G G	A C	A A	T G	A A	G G	C C	G G	A A	G G	C C	T C	A G	T T	C C	T T	A G	T C	A C	T T	A T	T T	C C
30	Y3088	AC3065	T T	G G	C C	G G	G G	G G	C C	A A	G G	G G	G G	G G	A A	A G	A G	T C	C C	C C	A A	A G	G G	T G	T T	A A	G G	C C	A A	T G	A A	G G	C C	G G	A A	G G	C C	T C	A G	T T	C C	T T	G G	T C	A C	T T	A T	T T	C C
31	Y3088	AC3065	T T	G G	C C	G G	G G	G G	C C	A A	G G	G G	G G	G G	A G	A A	A G	T C	C C	C C	A A	A G	G G	T G	T T	A A	G G	A C	A A	T G	A A	G G	A C	G G	A A	G G	C C	T C	G G	T T	C C	T T	G G	T C	A C	A T	A T	T T	C C
32	Y3088	AC3065	T T	G G	C C	G G	G G	G G	C C	A A	G G	G G	G G	G G	A A	A G	A G	T C	A C	C C	A A	A A	G G	T G	T T	A A	G G	A C	A A	G G	A A	G G	A C	G G	A A	G G	C C	T C	A G	T T	C C	T T	A G	C C	A C	T T	A A	T T	C C
33	Y3088	AC3065	T T	G G	C C	G G	G G	G G	C C	A A	G G	G G	A G	G G	A G	A G	A G	T C	C C	C C	A A	A A	G G	T G	T T	A A	G G	C C	A A	T G	A A	G G	C C	G G	A A	G G	C C	T C	G G	T T	C C	T C	A G	C C	A C	A T	A T	T T	C C
34	Y3088	AC3065	T T	G G	C C	G G	G G	G G	C C	A A	G G	G G	A G	G G	A A	A A	A G	T T	A C	C C	A A	A A	G G	T G	T T	A A	G G	C C	A A	G G	A A	G G	A C	G G	A A	G G	C C	T C	G G	T T	C C	T C	A G	T C	A C	T T	A T	T T	C C
35	Y3088	AC3065	T T	G G	C C	G G	G G	G G	C C	A A	G G	G G	G G	G G	A A	A A	G G	T C	A C	C C	A A	A A	G G	T G	T T	A A	G G	A C	A A	G G	A A	G G	C C	G G	A A	G G	C C	T C	A G	T T	C C	T T	A G	C C	A C	A T	A A	T T	C C
36	Y3088	AC3065	T T	G G	C C	G G	G G	G G	C C	A A	G G	G G	G G	G G	A G	A G	A G	T C	A C	C C	A A	A G	G G	T G	T T	A A	G G	C C	A A	T G	A A	G G	A C	G G	A A	G G	C C	T C	G G	T T	C C	T T	G G	C C	A C	T T	A T	T T	C C
37	Y3088	AC3065	T T	G G	C C	G G	G G	G G	C C	A A	G G	G G	A G	G G	A G	A G	A G	T T	C C	C C	A A	A G	G G	T G	T T	A A	G G	A C	A A	T G	A A	G G	C C	G G	A A	G G	C C	T C	A G	T T	C C	T C	G G	C C	A C	T T	A A	T T	C C
38	Y3088	AC3065	T T	G G	C C	G G	G G	G G	C C	A G	G G	G G	G G	G G	A G	G G	G G	T C	A C	C C	A A	A G	G G	T G	T T	A A	G G	A C	A A	T G	A A	G G	A C	G G	A A	G G	C C	T C	A G	T T	C C	T T	A G	C C	A C	T T	A A	T T	C C
39	Y3088	AC3065	T T	0 0	0 0	G G	G G	G G	C C	0 0	G G	G G	G G	G G	A A	A G	A G	T C	A C	C C	A A	A A	G G	0 0	T T	A A	G G	0 0	0 0	G G	A A	G G	A C	G G	A A	G G	C C	T C	A G	T T	C C	T T	A G	C C	A C	0 0	A A	T T	C C
40	Y3088	AC3065	T T	G G	C C	G G	G G	G G	C C	A G	G G	G G	G G	G G	A G	G G	A G	T C	A C	C C	A A	A A	G G	T G	T T	A A	G G	A C	A A	T G	A A	G G	A C	G G	A A	G G	C C	T C	A G	T T	C C	T C	G G	C C	A C	A T	A A	T T	C C
41	Y3088	AC3065	T T	G G	C C	G G	G G	G G	C C	A A	G G	G G	A G	G G	A A	A A	G G	T T	A C	C C	A A	A G	G G	T G	T T	A A	G G	A C	A A	G G	A A	G G	C C	G G	A A	G G	C C	T C	G G	T T	C C	T C	G G	C C	A C	T T	A A	T T	C C
42	Y3088	AC3065	T T	G G	C C	G G	G G	G G	C C	A G	G G	G G	A G	G G	A G	A A	A G	T C	A C	C C	A A	A G	G G	T G	T T	A A	G G	C C	A A	T G	A A	G G	A C	G G	A A	G G	C C	T C	G G	T T	C C	T C	A G	T C	A C	T T	A T	T T	C C
43	Y3088	AC3065	T T	G G	C C	G G	G G	G G	C C	A A	G G	G G	A G	G G	A A	A G	G G	T C	C C	C C	A A	A A	G G	T G	T T	A A	G G	A C	A A	G G	A A	G G	C C	G G	A A	G G	C C	T C	G G	T T	C C	T T	G G	T C	A C	A T	A T	T T	C C
44	Y3088	AC3065	T T	G G	C C	G G	G G	G G	C C	A G	G G	G G	A G	G G	A A	A G	A G	T C	A C	C C	A A	A G	G G	T G	T T	A A	G G	A C	A A	T G	A A	G G	A C	G G	A A	G G	C C	T C	G G	T T	C C	T C	A G	C C	A C	T T	A A	T T	C C
45	Y3088	AC3065	T T	G G	C C	G G	G G	G G	C C	A G	G G	G G	G G	G G	A G	A A	G G	T T	C C	C C	A A	A A	G G	T G	T T	A A	G G	C C	A A	G G	A A	G G	C C	G G	A A	G G	C C	T C	G G	T T	C C	T T	A G	C C	A C	T T	A T	T T	C C
46	Y3088	AC3065	T T	G G	C C	G G	G G	G G	C C	A A	G G	G G	A G	G G	A A	A G	G G	T T	C C	C C	A A	A G	G G	T G	T T	A A	G G	A C	A A	T G	A A	G G	C C	G G	A A	G G	C C	T C	G G	T T	C C	T C	G G	C C	A C	A T	A A	T T	C C
47	Y3088	AC3065	T T	G G	C C	G G	G G	G G	C C	A G	G G	G G	A G	G G	A G	A G	A G	T T	A C	C C	A A	A G	G G	T G	T T	A A	G G	C C	A A	T G	A A	G G	C C	G G	A A	G G	C C	T C	A G	T T	C C	T C	A G	T C	A C	T T	A A	T T	C C
48	Y3088	AC3065	T T	G G	C C	G G	G G	G G	C C	A G	G G	G G	G G	G G	A A	A A	G G	T T	C C	C C	A A	A A	G G	T G	T T	A A	G G	C C	A A	G G	A A	G G	A C	G G	A A	G G	C C	T C	A G	T T	C C	T C	A G	C C	A C	A T	A A	T T	C C
49	Y3088	AC3065	T T	G G	C C	G G	G G	G G	C C	A A	G G	G G	A G	G G	A A	A G	A G	T C	A C	C C	A A	A A	G G	T G	T T	A A	G G	A C	A A	T G	A A	G G	A C	G G	A A	G G	C C	T C	A G	T T	C C	T C	A G	C C	A C	T T	A T	T T	C C
50	Y3088	AC3065	T T	G G	C C	G G	G G	G G	C C	A A	G G	G G	G G	G G	A G	A G	A G	T C	A C	C C	A A	A G	G G	T G	T T	A A	G G	A C	A A	T G	A A	G G	C C	G G	A A	G G	C C	T C	G G	T T	C C	0 0	G G	T C	A C	T T	A A	T T	C C
51	Y3088	AC3065	T T	G G	C C	G G	G G	G G	C C	A G	G G	G G	A G	G G	A G	A A	A G	T T	C C	C C	A A	A A	G G	T G	T T	A A	G G	A C	A A	G G	A A	G G	A C	G G	A A	G G	C C	T C	A G	T T	C C	T C	A G	T C	A C	T T	A A	T T	C C
52	Y3088	AC3065	T T	G G	C C	G G	G G	G G	C C	A A	G G	G G	A G	G G	A A	0 0	G G	T C	C C	C C	A A	A A	G G	T G	T T	A A	G G	A C	A A	T G	A A	G G	C C	G G	A A	G G	C C	T C	A G	T T	C C	T T	A G	C C	A C	A T	A A	T T	C C
53	Y3088	AC3065	T T	G G	C C	G G	G G	G G	C C	A A	G G	G G	A G	G G	A A	A A	G G	T T	C C	C C	A A	A G	G G	T G	T T	A A	G G	C C	A A	T G	A A	G G	A C	G G	A A	G G	C C	T C	A G	T T	C C	T T	A G	C C	A C	T T	A A	T T	C C
54	Y3088	AC3065	T T	G G	C C	G G	G G	G G	C C	A A	G G	G G	A G	G G	A G	A A	G G	T C	A C	C C	A A	A G	G G	T G	T T	A A	G G	A C	A A	G G	A A	G G	A C	G G	A A	G G	C C	T C	A G	T T	C C	T C	A G	T C	A C	T T	A A	T T	C C
55	Y3088	AC3065	T T	G G	C C	G G	G G	G G	C C	A G	G G	G G	A G	G G	A G	A A	A G	T T	A C	C C	A A	A A	G G	T G	T T	A A	G G	A C	A A	G G	A A	G G	A C	G G	A A	G G	C C	T C	A G	T T	C C	T T	A G	T C	A C	A T	A T	T T	C C
56	Y3088	AC3065	T T	G G	C C	G G	G G	G G	C C	A G	G G	G G	A G	G G	A A	A A	A G	T T	C C	C C	A A	A G	G G	T G	T T	A A	G G	C C	A A	G G	A A	G G	A C	G G	A A	G G	C C	T C	G G	T T	C C	T T	A G	C C	A C	T T	A T	T T	C C
57	Y3088	AC3065	T T	G G	C C	G G	G G	G G	C C	A G	G G	G G	G G	G G	A G	A G	A G	T T	C C	C C	A A	A G	G G	T G	T T	A A	G G	A C	A A	G G	A A	G G	C C	G G	A A	G G	C C	T C	A G	T T	C C	T T	G G	C C	A C	T T	A T	T T	C C
58	Y3088	AC3065	T T	G G	C C	G G	G G	G G	C C	A A	G G	G G	G G	G G	A A	A G	G G	T T	C C	C C	A A	A A	G G	T G	T T	A A	G G	A C	A A	T G	A A	G G	A C	G G	A A	G G	C C	T C	A G	T T	C C	T T	A G	C C	A C	A T	A A	T T	C C
59	Y3088	AC3065	T T	G G	C C	G G	G G	G G	C C	A G	G G	G G	G G	G G	A G	A G	G G	T T	C C	C C	A A	A A	G G	T G	T T	A A	G G	C C	A A	G G	A A	G G	C C	G G	A A	G G	C C	T C	A G	T T	C C	T T	A G	T C	A C	T T	A T	T T	C C
60	Y3088	AC3065	T T	G G	C C	G G	G G	G G	C C	A G	G G	G G	A G	G G	A A	A A	A G	T T	C C	C C	A A	A A	G G	T G	T T	A A	G G	A C	A A	T G	A A	G G	A C	G G	A A	G G	C C	T C	G G	T T	C C	T C	A G	T C	A C	T T	A T	T T	C C
61	Y3088	AC3065	T T	G G	C C	G G	G G	G G	C C	A G	G G	G G	A G	G G	A A	G G	A G	T C	A C	C C	A A	A G	G G	T G	T T	A A	G G	A C	A A	G G	A A	G G	A C	G G	A A	G G	C C	T C	G G	T T	C C	T T	G G	C C	A C	T T	A T	T T	C C
62	Y3088	AC3065	T T	G G	C C	G G	G G	G G	C C	A G	G G	G G	A G	G G	A G	A G	A G	T T	A C	C C	A A	A G	G G	T G	T T	A A	G G	A C	A A	G G	A A	G G	C C	G G	A A	G G	C C	T C	A G	T T	C C	0 0	G G	T C	A C	A T	A A	T T	C C
63	Y3088	AC3065	T T	G G	C C	G G	G G	G G	C C	A G	G G	G G	A G	G G	A A	G G	G G	T C	C C	C C	A A	A A	G G	T G	T T	A A	G G	A C	A A	G G	A A	G G	C C	G G	A A	G G	C C	T C	G G	T T	C C	T C	A G	T C	A C	A T	A T	T T	C C
64	Y3088	AC3065	T T	G G	C C	G G	G G	G G	C C	A G	G G	G G	G G	G G	A A	G G	G G	T C	A C	C C	A A	A A	G G	T G	T T	A A	G G	C C	A A	G G	A A	G G	C C	G G	A A	G G	C C	T C	G G	T T	C C	T C	A G	C C	A C	A T	A T	T T	C C
65	Y3088	AC3065	T T	G G	C C	G G	G G	G G	C C	A G	G G	G G	G G	G G	A A	G G	A G	T T	A C	C C	A A	A A	G G	T G	T T	A A	G G	C C	A A	T G	A A	G G	A C	G G	A A	G G	C C	T C	G G	T T	C C	T T	A G	C C	A C	A T	A A	T T	C C
66	Y3088	AC3065	T T	G G	C C	G G	G G	G G	C C	A G	G G	G G	G G	G G	A G	A G	G G	T T	C C	C C	A A	A G	G G	T G	T T	A A	G G	C C	A A	G G	A A	G G	A C	G G	A A	G G	C C	T C	A G	T T	C C	T C	G G	C C	A C	T T	A A	T T	C C
67	Y3088	AC3065	T T	G G	C C	G G	G G	G G	C C	A G	G G	G G	A G	G G	A G	A A	G G	T C	C C	C C	A A	A A	G G	T G	T T	A A	G G	C C	A A	T G	A A	G G	C C	G G	A A	G G	C C	T C	A G	T T	C C	T C	A G	T C	A C	T T	A T	T T	C C
68	Y3088	AC3065	T T	G G	C C	G G	G G	G G	C C	A A	G G	G G	A G	G G	A G	A A	G G	T T	C C	C C	A A	A G	G G	T G	T T	A A	G G	C C	A A	T G	A A	G G	A C	G G	A A	G G	C C	T C	A G	T T	C C	T C	G G	T C	A C	T T	A A	T T	C C
69	Y3088	AC3065	T T	G G	C C	G G	G G	G G	C C	A G	G G	G G	G G	G G	A G	A G	G G	T C	A C	C C	A A	A G	G G	T G	T T	A A	G G	C C	A A	G G	A A	G G	C C	G G	A A	G G	C C	T C	G G	T T	C C	T C	G G	T C	A C	A T	A T	T T	C C
71	Y3088	AC3065	T T	G G	C C	G G	G G	G G	C C	A A	G G	G G	A G	G G	A A	A A	A G	T C	C C	C C	A A	A G	G G	T G	T T	A A	G G	C C	A A	T G	A A	G G	A C	G G	A A	G G	C C	T C	A G	T T	C C	T T	G G	T C	A C	T T	A A	T T	C C
72	Y3088	AC3065	T T	G G	C C	G G	G G	G G	C C	A G	G G	G G	A G	G G	A G	A G	A G	T T	C C	C C	A A	A G	G G	T G	T T	A A	G G	A C	A A	G G	A A	G G	A C	G G	A A	G G	C C	T C	G G	T T	C C	T C	A G	C C	A C	T T	A T	T T	C C
74	Y3088	AC3065	T T	G G	C C	G G	G G	G G	C C	A A	G G	G G	A G	G G	A A	A A	A G	T C	A C	C C	A A	A G	G G	T G	T T	A A	G G	C C	A A	G G	A A	G G	A C	G G	A A	G G	C C	T C	G G	T T	C C	T C	G G	C C	A C	A T	A T	T T	C C
75	Y3088	AC3065	T T	G G	C C	G G	G G	G G	C C	A G	G G	G G	G G	G G	A A	A A	A G	T T	A C	C C	A A	A G	G G	T G	T T	A A	G G	A C	A A	T G	A A	G G	A C	G G	A A	G G	C C	T C	A G	T T	C C	T C	G G	C C	A C	T T	A T	T T	C C
76	Y3088	AC3065	T T	G G	C C	G G	G G	G G	C C	A A	G G	G G	G G	G G	A A	A G	A G	T T	C C	C C	A A	A G	G G	T G	T T	A A	G G	A C	A A	T G	A A	G G	C C	G G	A A	G G	C C	T C	A G	T T	C C	T C	A G	C C	A C	T T	A A	T T	C C
77	Y3088	AC3065	T T	G G	C C	G G	G G	G G	C C	A A	G G	G G	G G	G G	A A	A G	A G	T T	C C	C C	A A	A A	G G	T G	T T	A A	G G	A C	A A	G G	A A	G G	C C	G G	A A	G G	C C	T C	A G	T T	C C	T C	A G	C C	A C	T T	A T	T T	C C
78	Y3088	AC3065	T T	G G	C C	G G	G G	G G	C C	A G	G G	G G	G G	G G	A G	A G	A G	T T	C C	C C	A A	A A	G G	T G	T T	A A	G G	A C	A A	T G	A A	G G	A C	G G	A A	G G	C C	T C	G G	T T	C C	T T	A G	C C	A C	T T	A T	T T	C C
79	Y3088	AC3065	T T	G G	C C	G G	G G	G G	C C	A A	G G	G G	G G	G G	A G	G G	A G	T T	C C	C C	A A	A G	G G	T G	T T	A A	G G	A C	A A	G G	A A	G G	A C	G G	A A	G G	C C	T C	A G	T T	C C	T T	G G	C C	A C	T T	A A	T T	C C
80	Y3088	AC3065	T T	G G	C C	G G	G G	G G	C C	A G	G G	G G	A G	G G	A G	A A	A G	T C	A C	C C	A A	A A	G G	T G	T T	A A	G G	C C	A A	G G	A A	G G	A C	G G	A A	G G	C C	T C	G G	T T	C C	T C	A G	T C	A C	A T	A T	T T	C C
81	Y3088	AC3065	T T	G G	C C	G G	G G	G G	C C	A G	G G	G G	A G	G G	A G	G G	A G	T T	A C	C C	A A	A A	G G	T G	T T	A A	G G	A C	A A	G G	A A	G G	A C	G G	A A	G G	C C	T C	A G	T T	C C	T C	A G	C C	A C	A T	A T	T T	C C
82	Y3088	AC3065	T T	G G	C C	G G	G G	G G	C C	A G	G G	G G	G G	G G	A G	G G	A G	T C	A C	C C	A A	A G	G G	T G	T T	A A	G G	A C	A A	T G	A A	G G	C C	G G	A A	G G	C C	T C	A G	T T	C C	T C	G G	C C	A C	A T	A T	T T	C C
83	Y3088	AC3065	T T	G G	C C	G G	G G	G G	C C	A G	G G	G G	G G	G G	A G	A G	G G	T T	C C	C C	A A	A A	G G	T G	T T	A A	G G	C C	A A	G G	A A	G G	C C	G G	A A	G G	C C	T C	A G	T T	C C	T C	A G	T C	A C	T T	A T	T T	C C
84	Y3088	AC3065	T T	G G	C C	G G	G G	G G	C C	A A	G G	G G	A G	G G	A G	A A	G G	T T	A C	C C	A A	A A	G G	T G	T T	A A	G G	A C	A A	T G	A A	G G	A C	G G	A A	G G	C C	T C	G G	T T	C C	T T	A G	C C	A C	A T	A A	T T	C C
86	Y3088	AC3065	T T	G G	C C	G G	G G	G G	C C	A A	G G	G G	A G	G G	A A	G G	A G	T T	A C	C C	A A	A A	G G	T G	T T	A A	G G	A C	A A	T G	A A	G G	A C	G G	A A	G G	C C	T C	G G	T T	C C	T C	G G	T C	A C	A T	A T	T T	C C
87	Y3088	AC3065	T T	G G	C C	G G	G G	G G	C C	A A	G G	G G	G G	G G	A G	0 0	G G	T T	A C	C C	A A	A G	G G	T G	T T	A A	G G	A C	A A	T G	A A	G G	C C	G G	A A	G G	C C	T C	A G	T T	C C	T T	G G	C C	A C	T T	A A	T T	C C
88	Y3088	AC3065	T T	G G	C C	G G	G G	G G	C C	A A	G G	G G	A G	G G	A A	G G	G G	T T	A C	C C	A A	A A	G G	T G	T T	A A	G G	C C	A A	G G	A A	G G	C C	G G	A A	G G	C C	T C	G G	T T	C C	T C	G G	T C	A C	T T	A A	T T	C C
89	Y3088	AC3065	0 0	G G	C C	G G	0 0	0 0	C C	0 0	G G	G G	0 0	G G	A A	A G	A G	T C	0 0	C C	0 0	0 0	0 0	T G	0 0	A A	G G	0 0	A A	T G	A A	0 0	A C	G G	A A	0 0	C C	0 0	G G	0 0	C C	0 0	0 0	0 0	0 0	0 0	A T	T T	C C
90	Y3088	AC3065	T T	G G	C C	G G	G G	G G	C C	A A	G G	G G	A G	G G	A A	A G	G G	T C	C C	C C	A A	A A	G G	T G	T T	A A	G G	C C	A A	T G	A A	G G	C C	G G	A A	G G	C C	T C	A G	T T	C C	T T	G G	C C	A C	T T	A T	T T	C C
91	Y3088	AC3065	T T	G G	C C	G G	G G	G G	C C	A G	G G	G G	G G	G G	A G	A A	A G	T C	A C	C C	A A	A A	G G	T G	T T	A A	G G	A C	A A	G G	A A	G G	C C	G G	A A	G G	C C	T C	G G	T T	C C	T C	A G	T C	A C	T T	A T	T T	C C
98	Y3088	AC3065	T T	G G	C C	G G	G G	G G	C C	A G	G G	G G	A G	G G	A A	A G	A G	T C	C C	C C	A A	A G	G G	T G	T T	A A	G G	A C	A A	G G	A A	G G	C C	G G	A A	G G	C C	T C	A G	T T	C C	T C	G G	T C	A C	T T	A A	T T	C C
110	Y3088	AC3065	T T	G G	C C	G G	G G	G G	C C	A G	G G	G G	G G	G G	A G	A G	G G	T C	C C	C C	A A	A G	G G	T G	T T	A A	G G	C C	A A	T G	A A	G G	A C	G G	A A	G G	C C	T C	A G	T T	C C	T T	A G	T C	A C	T T	A T	T T	C C
111	Y3088	AC3065	T T	G G	C C	G G	G G	G G	C C	A G	G G	G G	A G	G G	A G	A G	A G	T C	A C	C C	A A	A A	G G	T G	T T	A A	G G	A C	A A	G G	A A	G G	C C	G G	A A	G G	C C	T C	A G	T T	C C	T T	A G	C C	A C	A T	A T	T T	C C
112	Y3088	AC3065	T T	G G	C C	G G	G G	G G	C C	A A	G G	G G	G G	G G	A G	G G	A G	T C	A C	C C	A A	A A	G G	T G	T T	A A	G G	A C	A A	G G	A A	G G	C C	G G	A A	G G	C C	T C	G G	T T	C C	T T	G G	C C	A C	A T	A A	T T	C C
113	Y3088	AC3065	T T	G G	C C	G G	G G	G G	C C	A A	G G	G G	A G	G G	A G	A G	A G	T C	C C	C C	A A	A G	G G	T G	T T	A A	G G	C C	A A	G G	A A	G G	C C	G G	A A	G G	C C	T C	G G	T T	C C	T T	G G	T C	A C	A T	A A	T T	C C
[truncated: 203 more columns]

## Sheet: Genotypes, part 2
Individual	Father	Mother	0_12190_02-195	2_7852_01-372	0_1453_01-366	6pgdB_1407	0_4394_01-135	2_3726_02-382	0_18847_01-376	UMN_2763_01-211	0_13978_01-246	0_18296_01-268	UMN_4804_01-604	CL866Contig1_01-269	MdhB_f2_146	CL1848Contig1_01-69	scl_642	CL1029Contig1_01-276	PRR1_1618	Aco_f1_1826	hprgp-like_101	GI_f1_334	Myb_1015	CHCS_189	0_7033_02-85	0_8549_01-207	0_15032_02-222	0_9063_01-84	2_10483_01-634	GI_f2_1327	2_5064_01-460	0_2433_01-314	UMN_3410_01-104	1_5675_01-216	0_9613_01-368	ABAH2O_564	ZTL_919	0_9408_01-104	0_7001_01-151	2_2952_01-139	CoL1_2124	CL923Contig1_02-165	PRR1_2498	eph_80_338	2_6351_01-173	UMN_4904_01-269	UMN_5384_02-201	2_10352_02-413	2_5636_01-92
AC3065	0	0	T C	A A	G G	A G	A G	A G	A A	A C	C C	T T	C G	G G	A A	C C	A A	G G	T T	G G	T T	A G	T C	G G	G G	A G	A A	C C	A A	A A	A A	T T	T T	G G	A A	G G	A A	A A	G G	G G	C C	A G	A A	C C	T T	A T	T T	A G	C C
Y3088	0	0	C C	G G	G G	A G	A G	A G	A A	A C	C C	T T	C G	A A	A A	C C	A A	G G	T C	G G	T T	A A	C C	G G	G G	A G	A G	C C	A A	A A	A A	T T	T T	G G	A G	G G	A A	A A	G G	0 0	C C	G G	A A	C C	T T	A A	T T	G G	C G
1	Y3088	AC3065	T C	A G	G G	G G	A G	G G	A A	A C	C C	T T	C G	A G	A A	C C	A A	G G	T T	G G	T T	A A	T C	G G	G G	A G	A A	C C	A A	A A	A A	T T	T T	G G	A A	G G	A A	A A	G G	0 0	C C	G G	A A	C C	T T	A A	T T	A G	C G
2	Y3088	AC3065	C C	A G	G G	A G	A G	A A	A A	A C	C C	T T	C G	A G	A A	C C	A A	G G	T T	G G	T T	A G	T C	G G	G G	A A	A G	C C	A A	A A	A A	T T	T T	G G	A A	G G	A A	A A	G G	0 0	C C	A G	A A	C C	T T	A T	T T	A G	C G
3	Y3088	AC3065	T C	A G	G G	A A	A G	A G	A A	A C	C C	T T	C G	A G	A A	C C	A A	G G	T T	G G	T T	A G	T C	G G	G G	A G	A A	C C	A A	A A	A A	T T	T T	G G	A A	G G	A A	A A	G G	G G	C C	A G	A A	C C	T T	A T	T T	G G	C G
4	Y3088	AC3065	T C	A G	G G	G G	G G	G G	A A	A C	C C	T T	C C	A G	A A	C C	A A	G G	T C	G G	T T	A A	C C	G G	G G	A G	A G	C C	A A	A A	A A	T T	T T	G G	A A	G G	A A	A A	G G	0 0	C C	A G	A A	C C	T T	A A	T T	A G	C C
5	Y3088	AC3065	T C	A G	G G	A A	A G	A G	A A	A C	C C	T T	C G	A G	A A	C C	A A	G G	T C	G G	T T	A A	T C	G G	G G	A G	A G	C C	A A	A A	A A	T T	T T	G G	A A	G G	A A	A A	G G	0 0	C C	G G	A A	C C	T T	A A	T T	G G	C G
7	Y3088	AC3065	T C	A G	G G	G G	G G	A G	A A	A C	C C	T T	C G	A G	A A	C C	A A	G G	T C	G G	T T	A A	C C	G G	G G	A G	A G	C C	A A	A A	A A	T T	T T	G G	A G	G G	A A	A A	G G	0 0	C C	G G	A A	C C	T T	A T	T T	A G	C G
8	Y3088	AC3065	T C	A G	G G	A G	G G	G G	A A	A C	C C	T T	C G	A G	A A	C C	A A	G G	T C	G G	T T	A A	T C	G G	G G	G G	A A	C C	A A	A A	A A	T T	T T	G G	A G	G G	A A	A A	G G	0 0	C C	G G	A A	C C	T T	A T	T T	A G	C C
9	Y3088	AC3065	T C	A G	G G	A A	A A	G G	A A	A C	C C	T T	C G	A G	A A	C C	A A	G G	T C	G G	T T	A G	C C	G G	G G	A A	A A	C C	A A	A A	A A	T T	T T	G G	A A	G G	A A	A A	G G	0 0	C C	A G	A A	C C	T T	A A	T T	G G	C C
10	Y3088	AC3065	C C	A G	G G	A A	G G	A G	A A	A C	C C	T T	C C	A G	A A	C C	A A	G G	T T	G G	T T	A G	C C	G G	G G	A G	A G	C C	A A	A A	A A	T T	T T	G G	A G	G G	A A	A A	G G	0 0	C C	G G	A A	C C	T T	A T	T T	G G	C G
11	Y3088	AC3065	C C	A G	G G	A G	G G	A G	A A	A C	C C	T T	G G	A G	A A	C C	A A	G G	T T	G G	T T	A G	T C	G G	G G	A G	A A	C C	A A	A A	A A	T T	T T	G G	A G	G G	A A	A A	G G	G G	C C	G G	A A	C C	T T	A A	T T	A G	C G
12	Y3088	AC3065	C C	A G	G G	A G	A G	A A	A A	A C	C C	T T	C G	A G	A A	C C	A A	G G	T C	G G	T T	A G	T C	G G	G G	A A	A A	C C	A A	A A	A A	T T	T T	G G	A G	G G	A A	A A	G G	G G	C C	A G	A A	C C	T T	A A	T T	A G	C C
13	Y3088	AC3065	T C	A G	G G	A G	A A	G G	A A	A C	C C	T T	G G	A G	A A	C C	A A	G G	T C	G G	T T	A A	C C	G G	G G	G G	A A	C C	A A	A A	A A	T T	T T	G G	A G	G G	A A	A A	G G	G G	C C	G G	A A	C C	T T	A A	T T	G G	C G
14	Y3088	AC3065	C C	A G	G G	A G	A G	A G	A A	A C	C C	T T	C G	A G	A A	C C	A A	G G	T T	G G	T T	A A	C C	G G	G G	A G	A A	C C	A A	A A	A A	T T	T T	G G	A G	G G	A A	A A	G G	0 0	C C	A G	A A	C C	T T	A T	T T	A G	C C
15	Y3088	AC3065	T C	A G	G G	A G	A G	A A	A A	A C	C C	T T	C C	A G	A A	C C	A A	G G	T T	G G	T T	A A	T C	G G	G G	A G	A G	C C	A A	A A	A A	T T	T T	G G	A A	G G	A A	A A	G G	G G	C C	G G	A A	C C	T T	A A	T T	G G	C C
16	Y3088	AC3065	T C	A G	G G	A G	A G	A G	A A	A C	C C	T T	C G	A G	A A	C C	A A	G G	T C	G G	T T	A G	C C	G G	G G	A G	A G	C C	A A	A A	A A	T T	T T	G G	A A	G G	A A	A A	G G	G G	C C	A G	A A	C C	T T	A A	T T	G G	C C
17	Y3088	AC3065	T C	A G	G G	G G	A G	A G	A A	A C	C C	T T	C G	A G	A A	C C	A A	G G	T C	G G	T T	A A	T C	G G	G G	A G	A G	C C	A A	A A	A A	T T	T T	G G	A A	G G	A A	A A	G G	G G	C C	A G	A A	C C	T T	A A	T T	0 0	C C
18	Y3088	AC3065	C C	A G	G G	A G	G G	A G	A A	A C	C C	T T	G G	A G	A A	C C	A A	G G	T C	G G	T T	A A	T C	G G	G G	A A	A G	C C	A A	A A	A A	T T	T T	G G	A G	G G	A A	A A	G G	G G	C C	A G	A A	C C	T T	A A	T T	A G	C G
19	Y3088	AC3065	T C	A G	G G	A G	A A	A G	A A	A C	C C	T T	C C	A G	A A	C C	A A	G G	T C	G G	T T	A G	C C	G G	G G	A G	A A	C C	A A	A A	A A	T T	T T	G G	A A	G G	A A	A A	G G	G G	C C	G G	A A	C C	T T	A T	T T	A G	C C
20	Y3088	AC3065	T C	A G	G G	G G	A A	A G	A A	A C	C C	T T	C G	A G	A A	C C	A A	G G	T T	G G	T T	A G	C C	G G	G G	A A	A A	C C	A A	A A	A A	T T	T T	G G	A A	G G	A A	A A	G G	0 0	C C	A G	A A	C C	T T	A T	T T	A G	C C
21	Y3088	AC3065	C C	A G	G G	A G	G G	A G	A A	A C	C C	T T	C G	A G	A A	C C	A A	G G	T T	G G	T T	A G	C C	G G	G G	G G	A G	C C	A A	A A	A A	T T	T T	G G	A G	G G	A A	A A	G G	G G	C C	G G	A A	C C	T T	A A	T T	G G	C G
22	Y3088	AC3065	C C	A G	G G	A G	A A	A A	A A	A C	C C	T T	G G	A G	A A	C C	A A	G G	T C	G G	T T	A G	C C	G G	G G	A A	0 0	C C	A A	A A	A A	T T	T T	G G	A G	G G	A A	A A	G G	G G	C C	G G	A A	C C	T T	A T	T T	A G	C G
23	Y3088	AC3065	C C	A G	G G	A A	A G	A G	A A	A C	C C	T T	G G	A G	A A	C C	A A	G G	T C	G G	T T	A A	T C	G G	G G	A A	0 0	C C	A A	A A	A A	T T	T T	G G	A G	G G	A A	A A	G G	0 0	C C	A G	A A	C C	T T	A T	T T	G G	C G
25	Y3088	AC3065	T C	A G	G G	A G	A G	A G	A A	A C	C C	T T	G G	A G	A A	C C	A A	G G	T C	G G	T T	A A	T C	G G	G G	A G	A G	C C	A A	A A	A A	T T	T T	G G	A A	G G	A A	A A	G G	0 0	C C	G G	A A	C C	T T	A A	T T	0 0	C C
26	Y3088	AC3065	T C	A G	G G	G G	G G	A G	A A	A C	C C	T T	C G	A G	A A	C C	A A	G G	T C	G G	T T	A G	C C	G G	G G	A G	A G	C C	A A	A A	A A	T T	T T	G G	A A	G G	A A	A A	G G	0 0	C C	G G	A A	C C	T T	A T	T T	G G	C C
27	Y3088	AC3065	C C	A G	G G	A A	A G	A G	A A	A C	C C	T T	C C	A G	A A	C C	A A	G G	T C	G G	T T	A G	T C	G G	G G	A G	A A	C C	A A	A A	A A	T T	T T	G G	A A	G G	A A	A A	G G	G G	C C	A G	A A	C C	T T	A T	T T	A G	C C
28	Y3088	AC3065	T C	A G	G G	A G	A A	A G	A A	A C	C C	T T	G G	A G	A A	C C	A A	G G	T T	G G	T T	A G	T C	G G	G G	A A	A A	C C	A A	A A	A A	T T	T T	G G	A G	G G	A A	A A	G G	G G	C C	A G	A A	C C	T T	A A	T T	A G	C C
29	Y3088	AC3065	T C	A G	G G	A A	A G	G G	A A	A C	C C	T T	G G	A G	A A	C C	A A	G G	T C	G G	T T	A A	C C	G G	G G	G G	A A	C C	A A	A A	A A	T T	T T	G G	A A	G G	A A	A A	G G	0 0	C C	G G	A A	C C	T T	A A	T T	G G	C G
30	Y3088	AC3065	T C	A G	G G	A A	A G	A G	A A	A C	C C	T T	C G	A G	A A	C C	A A	G G	T T	G G	T T	A A	C C	G G	G G	A G	A G	C C	A A	A A	A A	T T	T T	G G	A G	G G	A A	A A	G G	G G	C C	A G	A A	C C	T T	A T	T T	G G	C G
31	Y3088	AC3065	C C	A G	G G	A A	A G	G G	A A	A C	C C	T T	C C	A G	A A	C C	A A	G G	T T	G G	T T	A A	T C	G G	G G	A G	A G	C C	A A	A A	A A	T T	T T	G G	A A	G G	A A	A A	G G	G G	C C	A G	A A	C C	T T	A A	T T	G G	C C
32	Y3088	AC3065	T C	A G	G G	G G	G G	G G	A A	A C	C C	T T	C G	A G	A A	C C	A A	G G	T C	G G	T T	A A	T C	G G	G G	A G	A G	C C	A A	A A	A A	T T	T T	G G	A G	G G	A A	A A	G G	G G	C C	G G	A A	C C	T T	A T	T T	A G	C G
33	Y3088	AC3065	T C	A G	G G	A G	A A	A A	A A	A C	C C	T T	C G	A G	A A	C C	A A	G G	T C	G G	T T	A A	T C	G G	G G	G G	A A	C C	A A	A A	A A	T T	T T	G G	A G	G G	A A	A A	G G	0 0	C C	G G	A A	C C	T T	A A	T T	G G	C G
34	Y3088	AC3065	T C	A G	G G	A G	G G	A G	A A	A C	C C	T T	C C	A G	A A	C C	A A	G G	T C	G G	T T	A G	C C	G G	G G	A G	A G	C C	A A	A A	A A	T T	T T	G G	A G	G G	A A	A A	G G	G G	C C	A G	A A	C C	T T	A A	T T	A G	C G
35	Y3088	AC3065	C C	A G	G G	A G	G G	A G	A A	A C	C C	T T	C C	A G	A A	C C	A A	G G	T C	G G	T T	A A	C C	G G	G G	A G	A G	C C	A A	A A	A A	T T	T T	G G	A G	G G	A A	A A	G G	G G	C C	A G	A A	C C	T T	A A	T T	G G	C G
36	Y3088	AC3065	C C	A G	G G	A A	A G	G G	A A	A C	C C	T T	C C	A G	A A	C C	A A	G G	T C	G G	T T	A G	T C	G G	G G	A G	A A	C C	A A	A A	A A	T T	T T	G G	A G	G G	A A	A A	G G	0 0	C C	A G	A A	C C	T T	A T	T T	G G	C C
37	Y3088	AC3065	C C	A G	G G	A G	A A	A G	A A	A C	C C	T T	C C	A G	A A	C C	A A	G G	T C	G G	T T	A A	T C	G G	G G	G G	A A	C C	A A	A A	A A	T T	T T	G G	A G	G G	A A	A A	G G	0 0	C C	G G	A A	C C	T T	A A	T T	A G	C C
38	Y3088	AC3065	C C	A G	G G	A A	A G	A G	A A	A C	C C	T T	C G	A G	A A	C C	A A	G G	T T	G G	T T	A A	T C	G G	G G	A A	A A	C C	A A	A A	A A	T T	T T	G G	A A	G G	A A	A A	G G	0 0	C C	A G	A A	C C	T T	A A	T T	G G	C G
39	Y3088	AC3065	C C	A G	G G	G G	G G	A A	A A	A C	C C	T T	G G	0 0	A A	C C	A A	0 0	0 0	G G	0 0	A G	C C	0 0	G G	A G	0 0	C C	A A	A A	A A	T T	T T	G G	A A	G G	0 0	A A	G G	0 0	C C	0 0	A A	C C	T T	A A	T T	A G	C G
40	Y3088	AC3065	T C	A G	G G	A G	A A	A G	A A	A C	C C	T T	C G	A G	A A	C C	A A	G G	T C	G G	T T	A A	T C	G G	G G	A G	A A	C C	A A	A A	A A	T T	T T	G G	A A	G G	A A	A A	G G	G G	C C	G G	A A	C C	T T	A T	T T	A G	C C
41	Y3088	AC3065	C C	A G	G G	A G	G G	A A	A A	A C	C C	T T	C C	A G	A A	C C	A A	G G	T C	G G	T T	A A	C C	G G	G G	A G	A G	C C	A A	A A	A A	T T	T T	G G	A A	G G	A A	A A	G G	G G	C C	G G	A A	C C	T T	A A	T T	G G	C C
42	Y3088	AC3065	C C	A G	G G	A G	A A	A A	A A	A C	C C	T T	G G	A G	A A	C C	A A	G G	T T	G G	T T	A G	T C	G G	G G	A G	A A	C C	A A	A A	A A	T T	T T	G G	A G	G G	A A	A A	G G	0 0	C C	G G	A A	C C	T T	A A	T T	A G	C G
43	Y3088	AC3065	C C	A G	G G	A A	A G	G G	A A	A C	C C	T T	C C	A G	A A	C C	A A	G G	T C	G G	T T	A G	C C	G G	G G	A G	A G	C C	A A	A A	A A	T T	T T	G G	A G	G G	A A	A A	G G	G G	C C	A G	A A	C C	T T	A A	T T	G G	C C
44	Y3088	AC3065	T C	A G	G G	A A	G G	A G	A A	A C	C C	T T	G G	A G	A A	C C	A A	G G	T C	G G	T T	A G	T C	G G	G G	A A	A G	C C	A A	A A	A A	T T	T T	G G	A G	G G	A A	A A	G G	0 0	C C	A G	A A	C C	T T	A T	T T	G G	C G
45	Y3088	AC3065	T C	A G	G G	A A	A G	G G	A A	A C	C C	T T	C G	A G	A A	C C	A A	G G	T C	G G	T T	A A	C C	G G	G G	A G	A A	C C	A A	A A	A A	T T	T T	G G	A G	G G	A A	A A	G G	G G	C C	G G	A A	C C	T T	A A	T T	G G	C G
46	Y3088	AC3065	T C	A G	G G	A G	G G	G G	A A	A C	C C	T T	C C	A G	A A	C C	A A	G G	T C	G G	T T	A A	C C	G G	G G	A G	A G	C C	A A	A A	A A	T T	T T	G G	A A	G G	A A	A A	G G	G G	C C	G G	A A	C C	T T	A T	T T	G G	C C
47	Y3088	AC3065	C C	A G	G G	A G	A G	G G	A A	A C	C C	T T	C G	A G	A A	C C	A A	G G	T T	G G	T T	A A	T C	G G	G G	A G	A A	C C	A A	A A	A A	T T	T T	G G	A A	G G	A A	A A	G G	0 0	C C	G G	A A	C C	T T	A A	T T	G G	C G
48	Y3088	AC3065	C C	A G	G G	A A	G G	A A	A A	A C	C C	T T	G G	A G	A A	C C	A A	G G	T T	G G	T T	A G	C C	G G	G G	A G	A G	C C	A A	A A	A A	T T	T T	G G	A G	G G	A A	A A	G G	G G	C C	G G	A A	C C	T T	A A	T T	G G	C G
49	Y3088	AC3065	T C	A G	G G	A G	A G	A A	A A	A C	C C	T T	C G	A G	A A	C C	A A	G G	T C	G G	T T	A A	T C	G G	G G	A A	A G	C C	A A	A A	A A	T T	T T	G G	A A	G G	A A	A A	G G	0 0	C C	A G	A A	C C	T T	A T	T T	A G	C G
50	Y3088	AC3065	T C	A G	G G	A G	A A	A G	A A	A C	C C	T T	C G	A G	A A	C C	A A	G G	T T	G G	T T	A A	C C	G G	G G	A G	A A	C C	A A	A A	A A	T T	T T	G G	A G	G G	A A	A A	G G	0 0	C C	A G	A A	C C	T T	A T	T T	A G	C C
51	Y3088	AC3065	C C	A G	G G	A G	A A	G G	A A	A C	C C	T T	G G	A G	A A	C C	A A	G G	T C	G G	T T	A G	T C	G G	G G	A A	A A	C C	A A	A A	A A	T T	T T	G G	A A	G G	A A	A A	G G	0 0	C C	A G	A A	C C	T T	A A	T T	A G	C G
52	Y3088	AC3065	T C	A G	G G	A G	A G	A A	A A	A C	C C	T T	C G	A G	A A	C C	A A	G G	T T	G G	T T	A A	T C	G G	G G	A G	A G	C C	A A	A A	A A	T T	T T	G G	A G	G G	A A	A A	G G	0 0	C C	A G	A A	C C	T T	A A	T T	G G	C G
53	Y3088	AC3065	C C	A G	G G	A G	G G	A G	A A	A C	C C	T T	C G	A G	A A	C C	A A	G G	T T	G G	T T	A A	T C	G G	G G	A G	A G	C C	A A	A A	A A	T T	T T	G G	A G	G G	A A	A A	G G	G G	C C	A G	A A	C C	T T	A A	T T	A G	C G
54	Y3088	AC3065	T C	A G	G G	A G	A G	A G	A A	A C	C C	T T	C C	A G	A A	C C	A A	G G	T C	G G	T T	A G	T C	G G	G G	A G	A A	C C	A A	A A	A A	T T	T T	G G	A A	G G	A A	A A	G G	0 0	C C	G G	A A	C C	T T	A A	T T	A G	C G
55	Y3088	AC3065	C C	A G	G G	G G	A G	A G	A A	A C	C C	T T	C G	A G	A A	C C	A A	G G	T C	G G	T T	A A	T C	G G	G G	A A	A A	C C	A A	A A	A A	T T	T T	G G	A G	G G	A A	A A	G G	0 0	C C	G G	A A	C C	T T	A A	T T	A G	C G
56	Y3088	AC3065	C C	A G	G G	G G	G G	A G	A A	A C	C C	T T	G G	A G	A A	C C	A A	G G	T T	G G	T T	A G	T C	G G	G G	A G	A G	C C	A A	A A	A A	T T	T T	G G	A A	G G	A A	A A	G G	G G	C C	A G	A A	C C	T T	A T	T T	G G	C G
57	Y3088	AC3065	T C	A G	G G	G G	A G	A G	A A	A C	C C	T T	C G	A G	A A	C C	A A	G G	T C	G G	T T	A G	T C	G G	G G	A G	A A	C C	A A	A A	A A	T T	T T	G G	A A	G G	A A	A A	G G	0 0	C C	G G	A A	C C	T T	A T	T T	A G	C C
58	Y3088	AC3065	C C	A G	G G	A G	A G	A G	A A	A C	C C	T T	C G	A G	A A	C C	A A	G G	T C	G G	T T	A G	T C	G G	G G	A G	A G	C C	A A	A A	A A	T T	T T	G G	A G	G G	A A	A A	G G	G G	C C	A G	A A	C C	T T	A A	T T	A G	C G
59	Y3088	AC3065	T C	A G	G G	G G	A G	G G	A A	A C	C C	T T	G G	A G	A A	C C	A A	G G	T T	G G	T T	A G	T C	G G	G G	G G	A A	C C	A A	A A	A A	T T	T T	G G	A G	G G	A A	A A	G G	0 0	C C	G G	A A	C C	T T	A T	T T	G G	C G
60	Y3088	AC3065	C C	A G	G G	A G	G G	A G	A A	A C	C C	T T	C G	A G	A A	C C	A A	G G	T T	G G	T T	A G	C C	G G	G G	A G	A G	C C	A A	A A	A A	T T	T T	G G	A G	G G	A A	A A	G G	0 0	C C	G G	A A	C C	T T	A T	T T	G G	C C
61	Y3088	AC3065	T C	A G	G G	A G	G G	A G	A A	A C	C C	T T	G G	A G	A A	C C	A A	G G	T C	G G	T T	A G	C C	G G	G G	A G	0 0	C C	A A	A A	A A	T T	T T	G G	A G	G G	A A	A A	G G	G G	C C	A G	A A	C C	T T	A T	T T	G G	C C
62	Y3088	AC3065	C C	A G	G G	G G	A G	G G	A A	A C	C C	T T	C G	A G	A A	C C	A A	G G	T C	G G	T T	A G	T C	G G	G G	G G	A A	C C	A A	A A	A A	T T	T T	G G	A A	G G	A A	A A	G G	0 0	C C	G G	A A	C C	T T	A T	T T	A G	C C
63	Y3088	AC3065	C C	A G	G G	A A	A G	A G	A A	A C	C C	T T	C G	A G	A A	C C	A A	G G	T C	G G	T T	A A	T C	G G	G G	A G	A G	C C	A A	A A	A A	T T	T T	G G	A G	G G	A A	A A	G G	0 0	C C	G G	A A	C C	T T	A T	T T	G G	C G
64	Y3088	AC3065	C C	A G	G G	A A	A G	G G	A A	A C	C C	T T	C G	A G	A A	C C	A A	G G	T C	G G	T T	A A	C C	G G	G G	G G	A G	C C	A A	A A	A A	T T	T T	G G	A A	G G	A A	A A	G G	0 0	C C	G G	A A	C C	T T	A A	T T	G G	C G
65	Y3088	AC3065	C C	A G	G G	A G	A G	A G	A A	A C	C C	T T	C G	A G	A A	C C	A A	G G	T T	G G	T T	A A	T C	G G	G G	A G	A G	C C	A A	A A	A A	T T	T T	G G	A A	G G	A A	A A	G G	0 0	C C	A G	A A	C C	T T	A A	T T	G G	C G
66	Y3088	AC3065	T C	A G	G G	A A	A G	A G	A A	A C	C C	T T	G G	A G	A A	C C	A A	G G	T T	G G	T T	A G	C C	G G	G G	A G	A A	C C	A A	A A	A A	T T	T T	G G	A A	G G	A A	A A	G G	G G	C C	G G	A A	C C	T T	A T	T T	G G	C C
67	Y3088	AC3065	T C	A G	G G	G G	A G	G G	A A	A C	C C	T T	G G	A G	A A	C C	A A	G G	T C	G G	T T	A G	C C	G G	G G	G G	A A	C C	A A	A A	A A	T T	T T	G G	A A	G G	A A	A A	G G	0 0	C C	G G	A A	C C	T T	A A	T T	A G	C G
68	Y3088	AC3065	C C	A G	G G	A G	A G	A A	A A	A C	C C	T T	C G	A G	A A	C C	A A	G G	T C	G G	T T	A G	C C	G G	G G	A G	A A	C C	A A	A A	A A	T T	T T	G G	A A	G G	A A	A A	G G	G G	C C	G G	A A	C C	T T	A A	T T	G G	C C
69	Y3088	AC3065	T C	A G	G G	A G	A A	G G	A A	A C	C C	T T	G G	A G	A A	C C	A A	G G	T C	G G	T T	A A	T C	G G	G G	A G	A A	C C	A A	A A	A A	T T	T T	G G	A G	G G	A A	A A	G G	0 0	C C	G G	A A	C C	T T	A T	T T	A G	C C
71	Y3088	AC3065	C C	A G	G G	A G	G G	A G	A A	A C	C C	T T	C G	A G	A A	C C	A A	G G	T C	G G	T T	A G	T C	G G	G G	A G	A G	C C	A A	A A	A A	T T	T T	G G	A A	G G	A A	A A	G G	0 0	C C	A G	A A	C C	T T	A T	T T	G G	C C
72	Y3088	AC3065	T C	A G	G G	A G	A G	G G	A A	A C	C C	T T	G G	A G	A A	C C	A A	G G	T C	G G	T T	A A	C C	G G	G G	A A	A A	C C	A A	A A	A A	T T	T T	G G	A A	G G	A A	A A	G G	0 0	C C	A G	A A	C C	T T	A T	T T	G G	C G
74	Y3088	AC3065	C C	A G	G G	A G	A G	G G	A A	A C	C C	T T	C G	A G	A A	C C	A A	G G	T C	G G	T T	A G	T C	G G	G G	A A	A G	C C	A A	A A	A A	T T	T T	G G	A G	G G	A A	A A	G G	G G	C C	A G	A A	C C	T T	A T	T T	G G	C C
75	Y3088	AC3065	C C	A G	G G	A G	G G	G G	A A	A C	C C	T T	G G	A G	A A	C C	A A	0 0	T C	G G	T T	A G	C C	0 0	G G	A G	A G	C C	A A	A A	A A	T T	T T	G G	A G	G G	A A	A A	G G	G G	C C	G G	A A	C C	T T	A T	T T	A G	C G
76	Y3088	AC3065	C C	A G	G G	G G	G G	A A	A A	A C	C C	T T	C C	A G	A A	C C	A A	G G	T T	G G	T T	A A	T C	G G	G G	A G	A G	C C	A A	A A	A A	T T	T T	G G	A G	G G	A A	A A	G G	G G	C C	G G	A A	C C	T T	A A	T T	G G	C G
77	Y3088	AC3065	T C	A G	G G	A A	A G	A G	A A	A C	C C	T T	C G	A G	A A	C C	A A	G G	T C	G G	T T	A A	C C	G G	G G	A G	A G	C C	A A	A A	A A	T T	T T	G G	A A	G G	A A	A A	G G	G G	C C	G G	A A	C C	T T	A T	T T	G G	C G
78	Y3088	AC3065	C C	A G	G G	A G	A G	G G	A A	A C	C C	T T	C G	A G	A A	C C	A A	G G	T C	G G	T T	A G	T C	G G	G G	A A	A A	C C	A A	A A	A A	T T	T T	G G	A A	G G	A A	A A	G G	G G	C C	G G	A A	C C	T T	A T	T T	A G	C C
79	Y3088	AC3065	T C	A G	G G	A A	A A	A A	A A	A C	C C	T T	C C	A G	A A	C C	A A	G G	T C	G G	T T	A A	T C	G G	G G	A A	A A	C C	A A	A A	A A	T T	T T	G G	A G	G G	A A	A A	G G	0 0	C C	A G	A A	C C	T T	A T	T T	A G	C C
80	Y3088	AC3065	T C	A G	G G	A G	A A	A A	A A	A C	C C	T T	C G	A G	A A	C C	A A	G G	T T	G G	T T	A G	C C	G G	G G	A A	A A	C C	A A	A A	A A	T T	T T	G G	A A	G G	A A	A A	G G	0 0	C C	G G	A A	C C	T T	A A	T T	G G	C C
81	Y3088	AC3065	T C	A G	G G	A G	A G	A G	A A	A C	C C	T T	C G	A G	A A	C C	A A	G G	T T	G G	T T	A G	C C	G G	G G	A A	A A	C C	A A	A A	A A	T T	T T	G G	A A	G G	A A	A A	G G	G G	C C	G G	A A	C C	T T	A T	T T	A G	C G
82	Y3088	AC3065	C C	A G	G G	A A	A G	G G	A A	A C	C C	T T	G G	A G	A A	C C	A A	G G	T C	G G	T T	A A	T C	G G	G G	A G	A G	C C	A A	A A	A A	T T	T T	G G	A A	G G	A A	A A	G G	0 0	C C	G G	A A	C C	T T	A A	T T	G G	C C
83	Y3088	AC3065	T C	A G	G G	A A	A G	G G	A A	A C	C C	T T	C C	A G	A A	C C	A A	G G	T T	G G	T T	A A	C C	G G	G G	A G	A A	C C	A A	A A	A A	T T	T T	G G	A G	G G	A A	A A	G G	0 0	C C	G G	A A	C C	T T	A T	T T	G G	C G
84	Y3088	AC3065	C C	A G	G G	A G	A G	G G	A A	A C	C C	T T	C C	A G	A A	C C	A A	G G	T C	G G	T T	A G	T C	G G	G G	A A	A A	C C	A A	A A	A A	T T	T T	G G	A A	G G	A A	A A	G G	G G	C C	A G	A A	C C	T T	A T	T T	G G	C G
86	Y3088	AC3065	T C	A G	G G	A G	A G	A G	A A	A C	C C	T T	C G	A G	A A	C C	A A	G G	T C	G G	0 0	A G	C C	G G	G G	A G	A A	C C	A A	A A	A A	T T	T T	G G	A A	G G	A A	A A	G G	0 0	C C	G G	A A	C C	T T	A A	T T	A G	C C
87	Y3088	AC3065	C C	A G	G G	G G	A G	G G	A A	A C	C C	T T	C G	A G	A A	C C	A A	G G	T C	G G	T T	A A	C C	G G	G G	G G	0 0	C C	A A	A A	A A	T T	T T	G G	A A	G G	A A	A A	G G	0 0	C C	A G	A A	C C	T T	A T	T T	A G	C C
88	Y3088	AC3065	T C	A G	G G	A G	G G	A G	A A	A C	C C	T T	C G	A G	A A	C C	A A	G G	T T	G G	T T	A A	C C	G G	G G	A G	A A	C C	A A	A A	A A	T T	T T	G G	A A	G G	A A	A A	G G	G G	C C	G G	A A	C C	T T	A A	T T	A G	C C
89	Y3088	AC3065	0 0	A G	G G	A G	G G	A G	A A	A C	C C	T T	0 0	0 0	A A	C C	A A	G G	0 0	0 0	T T	A G	T C	G G	G G	A A	A G	C C	0 0	A A	A A	T T	T T	0 0	A A	0 0	0 0	0 0	G G	0 0	C C	G G	0 0	C C	0 0	A T	T T	0 0	0 0
90	Y3088	AC3065	C C	A G	G G	A G	G G	A G	A A	A C	C C	T T	C C	A G	A A	C C	A A	G G	T T	G G	T T	A G	C C	G G	G G	G G	A G	C C	A A	A A	A A	T T	T T	G G	A A	G G	A A	A A	G G	G G	C C	A G	A A	C C	T T	A A	T T	A G	C C
91	Y3088	AC3065	T C	A G	G G	A A	A G	A G	A A	A C	C C	T T	C G	A G	A A	C C	A A	G G	T C	G G	T T	A A	T C	G G	G G	A G	A A	C C	A A	A A	A A	T T	T T	G G	A G	G G	A A	A A	G G	0 0	C C	G G	A A	C C	T T	A A	T T	G G	C G
98	Y3088	AC3065	C C	A G	G G	G G	G G	G G	A A	A C	C C	T T	C C	A G	A A	C C	A A	G G	T C	G G	T T	A A	0 0	G G	G G	A G	A G	C C	A A	A A	A A	T T	T T	G G	A A	G G	A A	A A	G G	0 0	C C	G G	A A	C C	T T	A A	T T	A G	C C
110	Y3088	AC3065	T C	A G	G G	A A	A G	A G	A A	A C	C C	T T	G G	A G	A A	C C	A A	G G	T C	G G	T T	A G	T C	G G	G G	A A	A A	C C	A A	A A	A A	T T	T T	G G	A A	G G	A A	A A	G G	G G	C C	G G	A A	C C	T T	A A	T T	G G	C G
111	Y3088	AC3065	T C	A G	G G	G G	A A	A G	A A	A C	C C	T T	C G	A G	A A	C C	A A	G G	T C	G G	T T	A G	C C	G G	G G	A G	A A	C C	A A	A A	A A	T T	T T	G G	A A	G G	A A	A A	G G	G G	C C	G G	A A	C C	T T	A A	T T	G G	C G
112	Y3088	AC3065	T C	A G	G G	A G	A G	A G	A A	A C	C C	T T	C C	A G	A A	C C	A A	G G	T C	G G	T T	A G	T C	G G	G G	G G	A A	C C	A A	A A	A A	T T	T T	G G	A G	G G	A A	A A	G G	0 0	C C	G G	A A	C C	T T	A T	T T	G G	C C
113	Y3088	AC3065	C C	A G	G G	A G	A G	A G	A A	A C	C C	T T	C C	A G	A A	C C	A A	G G	T C	G G	T T	A A	T C	G G	G G	A G	A A	C C	A A	A A	A A	T T	T T	G G	A A	G G	A A	A A	G G	G G	C C	A G	A A	C C	T T	A A	T T	G G	C C
[truncated: 203 more columns]

## Sheet: Genotypes, part 3
Individual	Father	Mother	CL1815Contig1_01-334	CL1758Contig1_04-132	2_3941_01-104	0_5038_01-181	2_3726_02-264	CL1312Contig1_01-49	CoL1_2491	UMN_3847_01-101	2_5724_02-211	4cl_1648	2_5064_01-242	0_846_01-503	UMN_4904_01-422	0_9063_01-339	MdhB_f1_112	CL4796Contig1_02-246	Myb_2649	0_15762_01-98	CL3495Contig1_03-101	CL1104Contig1_03-265	FT4_f1_1143	0_3483_01-444	2_6457_01-35	2_89_01-25	GotC_2367	0_5038_01-52	0_18847_01-455	FT4_f1_356	UMN_1483_01-236	0_3128_02-310	GI_f2_1242	0_16860_01-348	CL4578Contig1_02-290	0_4756_01-309	CL3495Contig1_03-233	0_4756_01-138	2_684_01-141	CL4776Contig1_03-306	DHY-like_57	2_3851_01-271	Gdh_3735	CL1045Contig1_01-314	CL1344Contig1_03-193	2_3319_01-287	CL544Contig1_03-187	PhyN_5832	CL1524Contig1_03-195
AC3065	0	0	A A	G G	A A	T T	A G	G G	A A	G G	A A	G G	A A	T T	C C	T C	G G	C C	T T	A A	T G	T T	A G	T G	A A	G G	G G	A A	T T	A A	A A	A A	T T	A A	G G	T T	A C	A A	A G	C G	C C	C C	G G	T T	G G	C C	A G	C C	C C
Y3088	0	0	A G	G G	A G	T G	A A	G G	A A	G G	A G	G G	A A	T G	C C	T C	G G	C C	T T	A A	T T	T T	A G	T T	A A	G G	G G	C C	T T	A A	A G	A A	T T	A A	G G	T T	A C	A A	A A	G G	C C	C C	G G	T T	C C	T C	A A	C C	C C
1	Y3088	AC3065	A G	G G	A G	T G	A G	G G	A A	G G	A G	G G	A A	T T	C C	T C	G G	C C	T T	A A	T G	T T	A A	T T	A A	G G	G G	A C	T T	A A	A A	A A	T T	A A	G G	T T	A C	A A	A A	C G	C C	C C	G G	T T	C G	T C	A A	C C	C C
2	Y3088	AC3065	A G	G G	A A	T T	A A	G G	A A	G G	A A	G G	A A	T G	C C	T C	G G	C C	T T	A A	T T	T T	G G	T G	A A	G G	G G	A C	T T	A A	A G	A A	T T	A A	G G	T T	C C	A A	A A	C G	C C	C C	G G	T T	C G	C C	A A	C C	C C
3	Y3088	AC3065	A G	G G	A G	T T	A A	G G	A A	G G	A G	G G	A A	T T	C C	T C	G G	C C	T T	A A	T G	T T	A G	T T	A A	G G	G G	A C	T T	A A	A A	A A	T T	A A	G G	T T	A C	A A	A A	C G	C C	C C	G G	T T	C G	C C	A A	C C	C C
4	Y3088	AC3065	A G	G G	A A	T T	A G	G G	A A	G G	A A	G G	A A	T G	C C	T C	G G	C C	T T	A A	T G	T T	A G	T G	A A	G G	G G	A C	T T	A A	A G	A A	T T	A A	G G	T T	A C	A A	A A	C G	C C	C C	G G	T T	C G	C C	A G	C C	C C
5	Y3088	AC3065	A G	G G	A A	T G	A A	G G	A A	G G	A A	G G	A A	T T	C C	T C	G G	C C	T T	A A	T G	T T	A G	T G	A A	G G	G G	A C	T T	A A	A G	A A	T T	A A	G G	T T	A C	A A	A A	G G	C C	C C	G G	T T	C G	C C	A G	C C	C C
7	Y3088	AC3065	A A	G G	A A	T G	A G	G G	A A	G G	A A	G G	A A	T T	C C	T C	G G	C C	T T	A A	T G	T T	A G	T G	A A	G G	G G	A C	T T	A A	A G	A A	T T	A A	G G	T T	A C	A A	A A	C G	C C	C C	G G	T T	C G	T C	A G	C C	C C
8	Y3088	AC3065	A A	G G	A A	T T	A G	G G	A A	G G	A A	G G	A A	T G	C C	T C	G G	C C	T T	A A	T T	T T	A A	T G	A A	G G	G G	A C	T T	A A	A G	A A	T T	A A	G G	T T	A C	A A	A G	C G	C C	C C	G G	T T	C G	C C	A G	C C	C C
9	Y3088	AC3065	A G	G G	A G	T G	A G	G G	A A	G G	A G	G G	A A	T T	C C	T C	G G	C C	T T	A A	T G	T T	A A	T T	A A	G G	G G	A C	T T	A A	A A	A A	T T	A A	G G	T T	A C	A A	A A	G G	C C	C C	G G	T T	C G	T C	A A	C C	C C
10	Y3088	AC3065	A A	G G	A A	T G	A A	G G	A A	G G	A A	0 0	A A	T G	C C	T C	G G	C C	T T	A A	T T	T T	A G	T G	A A	G G	G G	A C	T T	A A	A A	A A	T T	A A	G G	T T	A C	A A	A A	C G	C C	C C	G G	T T	C G	C C	A G	C C	C C
11	Y3088	AC3065	A A	G G	A A	T T	A G	G G	A A	G G	A A	G G	A A	T T	C C	T C	G G	C C	T T	A A	T T	T T	A G	T G	A A	G G	G G	A C	T T	A A	A A	A A	T T	A A	G G	T T	C C	A A	A G	C G	C C	C C	G G	T T	C G	C C	A A	C C	C C
12	Y3088	AC3065	A A	G G	A G	T T	A A	G G	A A	G G	A G	G G	A A	T G	C C	T C	G G	C C	T T	A A	T G	T T	G G	T T	A A	G G	G G	A C	T T	A A	A G	A A	T T	A A	G G	T T	A C	A A	A A	G G	C C	C C	G G	T T	C G	C C	A A	C C	C C
13	Y3088	AC3065	A A	G G	A A	T G	A G	G G	A A	G G	A A	G G	A A	T T	C C	T C	G G	C C	T T	A A	T T	T T	A A	T T	A A	G G	G G	A C	T T	A A	A G	A A	T T	A A	G G	T T	C C	A A	A G	C G	C C	C C	G G	T T	C G	T C	A A	C C	C C
14	Y3088	AC3065	A A	G G	A A	T G	A A	G G	A A	G G	A A	G G	A A	T T	C C	T C	G G	C C	T T	A A	T T	T T	G G	T G	A A	G G	G G	A C	T T	A A	A G	A A	T T	A A	G G	T T	A C	A A	A G	G G	C C	C C	G G	T T	C G	T C	A A	C C	C C
15	Y3088	AC3065	A G	G G	A A	T G	A A	G G	A A	G G	A A	G G	A A	T T	C C	T C	G G	C C	T T	A A	T G	T T	G G	T T	A A	G G	G G	A C	T T	A A	A A	A A	T T	A A	G G	T T	A A	A A	A A	C G	C C	C C	G G	T T	C G	T C	A G	C C	C C
16	Y3088	AC3065	A G	G G	A A	T T	A G	G G	A A	G G	A A	G G	A A	T T	C C	T C	G G	C C	T T	A A	T T	T T	G G	T G	A A	G G	G G	A C	T T	A A	A A	A A	T T	A A	G G	T T	C C	A A	A A	C G	C C	C C	G G	T T	C G	C C	A G	C C	C C
17	Y3088	AC3065	A G	G G	A A	T T	A G	G G	A A	G G	A A	G G	A A	T G	C C	T C	G G	C C	T T	A A	T T	T T	A G	T T	A A	G G	G G	A C	T T	A A	A G	A A	T T	A A	G G	T T	A C	A A	A G	C G	C C	C C	G G	T T	C G	C C	A A	C C	C C
18	Y3088	AC3065	A A	G G	A A	T T	A G	G G	A A	G G	A A	G G	A A	T G	C C	T C	G G	C C	T T	A A	T T	T T	A G	T G	A A	G G	G G	A C	T T	A A	A G	A A	T T	A A	G G	T T	A C	A A	A G	G G	C C	C C	G G	T T	C G	C C	A G	C C	C C
19	Y3088	AC3065	A G	G G	A A	T T	A A	G G	A A	G G	A A	G G	A A	T T	C C	T C	G G	C C	T T	A A	T G	T T	A G	T T	A A	G G	G G	A C	T T	A A	A G	A A	T T	A A	G G	T T	A A	A A	A A	G G	C C	C C	G G	T T	C G	C C	A G	C C	C C
20	Y3088	AC3065	A G	G G	A G	T T	A G	G G	A A	G G	A G	G G	A A	T T	C C	T C	G G	C C	T T	A A	T G	T T	A G	T G	A A	G G	G G	A C	T T	A A	A A	A A	T T	A A	G G	T T	A C	A A	A A	C G	C C	C C	G G	T T	C G	T C	A A	C C	C C
21	Y3088	AC3065	A A	G G	A G	T G	A A	G G	A A	G G	A G	G G	A A	T G	C C	T C	G G	C C	T T	A A	T T	T T	A A	T T	A A	G G	G G	A C	T T	A A	A A	A A	T T	A A	G G	T T	C C	A A	A G	C G	C C	C C	G G	T T	C G	T C	A A	C C	C C
22	Y3088	AC3065	0 0	G G	A G	T T	A A	G G	A A	G G	A G	G G	A A	T G	C C	T C	G G	C C	T T	A A	T T	T T	G G	T T	A A	G G	G G	A C	T T	A A	A A	A A	T T	A A	G G	T T	C C	A A	A G	G G	C C	C C	G G	T T	C G	C C	A G	C C	C C
23	Y3088	AC3065	0 0	G G	A A	T T	A G	G G	A A	G G	A A	G G	A A	T T	C C	T C	G G	C C	T T	A A	T T	T T	A G	T G	A A	G G	G G	A C	T T	A A	A A	A A	T T	A A	G G	T T	C C	A A	A G	G G	C C	C C	G G	T T	C G	T C	A A	C C	C C
25	Y3088	AC3065	A G	G G	A A	T G	A A	G G	A A	G G	A A	G G	A A	0 0	C C	T C	G G	C C	T T	A A	T T	T T	G G	T T	A A	G G	G G	A C	T T	A A	A G	A A	T T	A A	G G	T T	C C	A A	A G	G G	C C	C C	G G	T T	C G	C C	A A	C C	C C
26	Y3088	AC3065	A A	G G	A G	T T	A G	G G	A A	G G	A G	G G	A A	T T	C C	T C	G G	C C	T T	A A	T T	T T	A A	T G	A A	G G	G G	A C	T T	A A	A A	A A	T T	A A	G G	T T	A C	A A	A G	G G	C C	C C	G G	T T	C G	T C	A A	C C	C C
27	Y3088	AC3065	A G	G G	A G	T T	A G	G G	A A	G G	A G	G G	A A	T T	C C	T C	G G	C C	T T	A A	T G	T T	A G	T T	A A	G G	G G	A C	T T	A A	A G	A A	T T	A A	G G	T T	A A	A A	A A	G G	C C	C C	G G	T T	C G	C C	A A	C C	C C
28	Y3088	AC3065	A A	G G	A G	T G	A G	G G	A A	G G	A G	G G	A A	T T	C C	T C	G G	C C	T T	A A	T T	T T	A A	T T	A A	G G	G G	A C	T T	A A	A A	A A	T T	A A	G G	T T	C C	A A	A A	G G	C C	C C	G G	T T	C G	C C	A A	C C	C C
29	Y3088	AC3065	A G	G G	A A	T G	A G	G G	A A	G G	A A	G G	A A	T G	C C	T C	G G	C C	T T	A A	T T	T T	A G	T G	A A	G G	G G	A C	T T	A A	A G	A A	T T	A A	G G	T T	C C	A A	A G	C G	C C	C C	G G	T T	C G	T C	A A	C C	C C
30	Y3088	AC3065	A A	G G	A G	T T	A A	G G	A A	G G	A G	G G	A A	T G	C C	T C	G G	C C	T T	A A	T G	T T	A G	T G	A A	G G	G G	A C	T T	A A	A A	A A	T T	A A	G G	T T	A C	A A	A A	C G	C C	C C	G G	T T	C G	T C	A A	C C	C C
31	Y3088	AC3065	A G	G G	A G	T G	A G	G G	A A	G G	A G	G G	A A	0 0	C C	T C	G G	C C	T T	A A	T G	T T	A G	T G	A A	G G	G G	A C	T T	A A	A A	A A	T T	A A	G G	T T	A A	A A	A G	G G	C C	C C	G G	T T	C G	C C	A G	C C	C C
32	Y3088	AC3065	A A	G G	A G	T G	A G	G G	A A	G G	A G	0 0	A A	T G	C C	T C	G G	C C	T T	A A	T T	T T	A G	T T	A A	G G	G G	A C	T T	A A	A G	A A	T T	A A	G G	T T	C C	A A	A A	C G	C C	C C	G G	T T	C G	T C	A A	C C	C C
33	Y3088	AC3065	A A	G G	A G	T T	A A	G G	A A	G G	A G	G G	A A	T T	C C	T C	G G	C C	T T	A A	T G	T T	A G	T T	A A	G G	G G	A C	T T	A A	A A	A A	T T	A A	G G	T T	A C	A A	A G	C G	C C	C C	G G	T T	C G	C C	A G	C C	C C
34	Y3088	AC3065	A G	G G	A G	T G	A G	G G	A A	G G	A G	G G	A A	T T	C C	T C	G G	C C	T T	A A	T G	T T	A G	T G	A A	G G	G G	A C	T T	A A	A A	A A	T T	A A	G G	T T	A A	A A	A G	C G	C C	C C	G G	T T	C G	C C	A G	C C	C C
35	Y3088	AC3065	A A	G G	A A	T G	A A	G G	A A	G G	A A	G G	A A	T T	C C	T C	G G	C C	T T	A A	T G	T T	A G	T T	A A	G G	G G	A C	T T	A A	A G	A A	T T	A A	G G	T T	A A	A A	A A	C G	C C	C C	G G	T T	C G	T C	A A	C C	C C
36	Y3088	AC3065	A A	G G	A G	T G	A G	G G	A A	G G	A G	G G	A A	T G	C C	T C	G G	C C	T T	A A	T G	T T	A G	T T	A A	G G	G G	A C	T T	A A	A A	A A	T T	A A	G G	T T	A A	A A	A G	G G	C C	C C	G G	T T	C G	T C	A G	C C	C C
37	Y3088	AC3065	A A	G G	A G	T G	A A	G G	A A	G G	A G	G G	A A	T T	C C	T C	G G	C C	T T	A A	T T	T T	A G	T T	A A	G G	G G	A C	T T	A A	A G	A A	T T	A A	G G	T T	C C	A A	A A	G G	C C	C C	G G	T T	C G	C C	A A	C C	C C
38	Y3088	AC3065	A G	G G	A A	T G	A A	G G	A A	G G	A A	G G	A A	T T	C C	T C	G G	C C	T T	A A	T T	T T	A G	T T	A A	G G	G G	A C	T T	A A	A A	A A	T T	A A	G G	T T	C C	A A	A G	C G	C C	C C	G G	T T	C G	C C	A A	C C	C C
39	Y3088	AC3065	A G	G G	A G	T G	A A	G G	0 0	G G	A G	G G	A A	T G	C C	T C	G G	C C	T T	A A	0 0	0 0	G G	T T	0 0	G G	0 0	A C	T T	0 0	A A	A A	T T	A A	G G	T T	0 0	A A	0 0	0 0	0 0	C C	G G	T T	0 0	T C	A A	0 0	C C
40	Y3088	AC3065	A G	G G	A G	T T	A G	G G	A A	G G	A G	0 0	A A	T T	C C	T C	G G	C C	T T	A A	T T	T T	A G	T T	A A	0 0	G G	A C	T T	A A	A G	A A	T T	A A	G G	T T	A C	A A	A G	G G	C C	C C	G G	T T	C G	T C	A A	C C	C C
41	Y3088	AC3065	A A	G G	A A	T G	A A	G G	A A	G G	A A	0 0	A A	T T	C C	T C	G G	C C	T T	A A	T G	T T	G G	T T	A A	G G	G G	A C	T T	A A	A A	A A	T T	A A	G G	T T	A A	A A	A A	C G	C C	C C	G G	T T	C G	C C	A G	C C	C C
42	Y3088	AC3065	A A	G G	A G	T T	A A	G G	A A	G G	A G	G G	A A	T T	C C	T C	G G	C C	T T	A A	T T	T T	G G	T G	A A	G G	G G	A C	T T	A A	A A	A A	T T	A A	G G	T T	C C	A A	A G	C G	C C	C C	G G	T T	C G	C C	A G	C C	C C
43	Y3088	AC3065	A G	G G	A A	T G	A G	G G	A A	G G	A A	G G	A A	T G	C C	T C	G G	C C	T T	A A	T G	T T	A A	T G	A A	G G	G G	A C	T T	A A	A G	A A	T T	A A	G G	T T	A A	A A	A A	G G	C C	C C	G G	T T	C G	C C	A G	C C	C C
44	Y3088	AC3065	A A	G G	A G	T T	A A	G G	A A	G G	A G	G G	A A	T T	C C	T C	G G	C C	T T	A A	T T	T T	A G	T T	A A	G G	G G	A C	T T	A A	A G	A A	T T	A A	G G	T T	A C	A A	A G	C G	C C	C C	G G	T T	C G	C C	A G	C C	C C
45	Y3088	AC3065	A A	G G	A A	T T	A G	G G	A A	G G	A A	G G	A A	T G	C C	T C	G G	C C	T T	A A	T T	T T	A A	T G	A A	G G	G G	A C	T T	A A	A G	A A	T T	A A	G G	T T	A C	A A	A A	G G	C C	C C	G G	T T	C G	T C	A G	C C	C C
46	Y3088	AC3065	A G	G G	A A	T G	A G	G G	A A	G G	A A	G G	A A	T T	C C	T C	G G	C C	T T	A A	T G	T T	A A	T T	A A	G G	G G	A C	T T	A A	A A	A A	T T	A A	G G	T T	A A	A A	A G	G G	C C	C C	G G	T T	C G	T C	A G	C C	C C
47	Y3088	AC3065	A A	G G	A G	T T	A G	G G	A A	G G	A G	G G	A A	T T	C C	T C	G G	C C	T T	A A	T T	T T	A A	T T	A A	G G	G G	A C	T T	A A	A A	A A	T T	A A	G G	T T	A C	A A	A A	G G	C C	C C	G G	T T	C G	T C	A A	C C	C C
48	Y3088	AC3065	A A	G G	A A	T T	A A	G G	A A	G G	A A	0 0	A A	T G	C C	T C	G G	C C	T T	A A	T T	T T	A G	T T	A A	G G	G G	A C	T T	A A	A G	A A	T T	A A	G G	T T	A C	A A	A G	C G	C C	C C	G G	T T	C G	T C	A A	C C	C C
49	Y3088	AC3065	A G	G G	A G	T G	A A	G G	A A	G G	A G	G G	A A	T T	C C	T C	G G	C C	T T	A A	T T	T T	G G	T T	A A	G G	G G	A C	T T	A A	A A	A A	T T	A A	G G	T T	C C	A A	A A	G G	C C	C C	G G	T T	C G	T C	A A	C C	C C
50	Y3088	AC3065	A A	G G	A G	T G	A G	G G	A A	G G	A G	G G	A A	T G	C C	T C	G G	C C	T T	A A	T G	T T	A G	T G	A A	G G	G G	A C	T T	A A	A G	A A	T T	A A	G G	T T	A C	A A	A A	C G	C C	C C	G G	T T	C G	C C	A G	C C	C C
51	Y3088	AC3065	A G	G G	A G	T G	A G	G G	A A	G G	A G	G G	A A	T T	C C	T C	G G	C C	T T	A A	T T	T T	A G	T G	A A	G G	G G	A C	T T	A A	A A	A A	T T	A A	G G	T T	C C	A A	A G	G G	C C	C C	G G	T T	C G	C C	A A	C C	C C
52	Y3088	AC3065	A A	G G	A A	T T	A A	G G	A A	G G	A A	G G	A A	T G	C C	T C	G G	C C	T T	A A	T G	T T	G G	T T	A A	G G	G G	A C	T T	A A	A A	A A	T T	A A	G G	T T	A A	A A	A A	G G	C C	C C	G G	T T	C G	C C	A A	C C	C C
53	Y3088	AC3065	A A	G G	A A	T G	A G	G G	A A	G G	A A	G G	A A	T G	C C	T C	G G	C C	T T	A A	T G	T T	A G	T T	A A	G G	G G	A C	T T	A A	A G	A A	T T	A A	G G	T T	A C	A A	A A	G G	C C	C C	G G	T T	C G	T C	A A	C C	C C
54	Y3088	AC3065	A G	G G	A A	T G	A A	G G	A A	G G	A A	G G	A A	T T	C C	T C	G G	C C	T T	A A	T T	T T	A G	T G	A A	G G	G G	A C	T T	A A	A A	A A	T T	A A	G G	T T	A C	A A	A A	C G	C C	C C	G G	T T	C G	T C	A A	C C	C C
55	Y3088	AC3065	A A	G G	A G	T G	A G	G G	A A	G G	A G	0 0	A A	T T	C C	T C	G G	C C	T T	A A	T T	T T	A G	T G	A A	G G	G G	A C	T T	A A	A A	A A	T T	A A	G G	T T	A C	A A	A G	G G	C C	C C	G G	T T	C G	C C	A A	C C	C C
56	Y3088	AC3065	A G	G G	A G	T G	A A	G G	A A	G G	A G	0 0	A A	T T	C C	T C	G G	C C	T T	A A	T T	T T	A A	T T	A A	G G	G G	A C	T T	A A	A G	A A	T T	A A	G G	T T	A C	A A	A G	C G	C C	C C	G G	T T	C G	C C	A G	C C	C C
57	Y3088	AC3065	A G	G G	A G	T G	A A	G G	A A	G G	A G	G G	A A	T G	C C	T C	G G	C C	T T	A A	T T	T T	A G	T T	A A	G G	G G	A C	T T	A A	A G	A A	T T	A A	G G	T T	A C	A A	A G	G G	C C	C C	G G	T T	C G	T C	A A	C C	C C
58	Y3088	AC3065	A A	G G	A A	T G	A A	G G	A A	G G	A A	G G	A A	T G	C C	T C	G G	C C	T T	A A	T G	T T	A G	T T	A A	G G	G G	A C	T T	A A	A G	A A	T T	A A	G G	T T	A A	A A	A A	C G	C C	C C	G G	T T	C G	C C	A A	C C	C C
59	Y3088	AC3065	A G	G G	A A	T G	A G	G G	A A	G G	A A	G G	A A	T G	C C	T C	G G	C C	T T	A A	T G	T T	A A	T T	A A	G G	G G	A C	T T	A A	A A	A A	T T	A A	G G	T T	A C	A A	A G	G G	C C	C C	G G	T T	C G	T C	A A	C C	C C
60	Y3088	AC3065	A A	G G	A G	T G	A G	G G	A A	G G	A G	G G	A A	T T	C C	T C	G G	C C	T T	A A	T T	T T	G G	T G	A A	G G	G G	A C	T T	A A	A A	A A	T T	A A	G G	T T	A C	A A	A G	G G	C C	C C	G G	T T	C G	T C	A G	C C	C C
61	Y3088	AC3065	A A	G G	A G	T G	A G	G G	A A	G G	A G	G G	A A	T T	C C	T C	G G	C C	T T	A A	T T	T T	A G	T T	A A	G G	G G	A C	T T	A A	A A	A A	T T	A A	G G	T T	C C	A A	A G	G G	C C	C C	G G	T T	C G	T C	A G	C C	C C
62	Y3088	AC3065	A G	G G	A G	T G	A G	G G	A A	G G	A G	G G	A A	T T	C C	T C	G G	C C	T T	A A	T T	T T	A A	T G	A A	G G	G G	A C	T T	A A	A G	A A	T T	A A	G G	T T	A C	A A	A G	C G	C C	C C	G G	T T	C G	C C	A A	C C	C C
63	Y3088	AC3065	A G	G G	A A	T G	A G	G G	A A	G G	A A	0 0	A A	T T	C C	T C	G G	C C	T T	A A	T T	T T	A G	T G	A A	G G	G G	A C	T T	A A	A G	A A	T T	A A	G G	T T	A C	A A	A G	C G	C C	C C	G G	T T	C G	C C	A G	C C	C C
64	Y3088	AC3065	A G	G G	A A	T G	A G	G G	A A	G G	A A	0 0	A A	T T	C C	T C	G G	C C	T T	A A	T T	T T	A A	T T	A A	G G	G G	A C	T T	A A	A G	A A	T T	A A	G G	T T	A C	A A	A G	C G	C C	C C	G G	T T	C G	C C	A G	C C	C C
65	Y3088	AC3065	A G	G G	A G	T T	A G	G G	A A	G G	A G	G G	A A	T T	C C	T C	G G	C C	T T	A A	T T	T T	A G	T T	A A	G G	G G	A C	T T	A A	A A	A A	T T	A A	G G	T T	A C	A A	A G	G G	C C	C C	G G	T T	C G	C C	A G	C C	C C
66	Y3088	AC3065	A G	G G	A A	T T	A G	G G	A A	G G	A A	G G	A A	T G	C C	T C	G G	C C	T T	A A	T T	T T	G G	T T	A A	G G	G G	A C	T T	A A	A G	A A	T T	A A	G G	T T	C C	A A	A A	G G	C C	C C	G G	T T	C G	T C	A A	C C	C C
67	Y3088	AC3065	A G	G G	A A	T T	A G	G G	A A	G G	A A	G G	A A	T T	C C	T C	G G	C C	T T	A A	T T	T T	A A	T G	A A	G G	G G	A C	T T	A A	A A	A A	T T	A A	G G	T T	A C	A A	A G	C G	C C	C C	G G	T T	C G	T C	A A	C C	C C
68	Y3088	AC3065	A G	G G	A A	T G	A A	G G	A A	G G	A A	G G	A A	T T	C C	T C	G G	C C	T T	A A	T G	T T	G G	T G	A A	G G	G G	A C	T T	A A	A A	A A	T T	A A	G G	T T	A C	A A	A G	G G	C C	C C	G G	T T	C G	C C	A A	C C	C C
69	Y3088	AC3065	A A	G G	A A	T T	A G	G G	A A	G G	A A	G G	A A	T G	C C	T C	G G	C C	T T	A A	T T	T T	A A	T T	A A	G G	G G	A C	T T	A A	A G	A A	T T	A A	G G	T T	C C	A A	A G	G G	C C	C C	G G	T T	C G	T C	A G	C C	C C
71	Y3088	AC3065	A G	G G	A G	T G	A A	G G	A A	G G	A G	G G	A A	T G	C C	T C	G G	C C	T T	A A	T G	T T	A G	T T	A A	G G	G G	A C	T T	A A	A A	A A	T T	A A	G G	T T	A A	A A	A G	C G	C C	C C	G G	T T	C G	T C	A A	C C	C C
72	Y3088	AC3065	A G	G G	A G	T T	A G	G G	A A	G G	A G	0 0	A A	T T	C C	T C	G G	C C	T T	A A	T T	T T	A G	T T	A A	G G	G G	A C	T T	A A	A A	A A	T T	A A	G G	T T	C C	A A	A A	C G	C C	C C	G G	T T	C G	C C	A G	C C	C C
74	Y3088	AC3065	A G	G G	A G	T G	A G	G G	A A	G G	A G	0 0	A A	T T	C C	T C	G G	C C	T T	A A	T G	T T	A A	T T	A A	G G	G G	A C	T T	A A	A A	A A	T T	A A	G G	T T	A C	A A	A A	G G	C C	C C	G G	T T	C G	T C	A G	C C	C C
75	Y3088	AC3065	A A	G G	A G	T G	A G	G G	0 0	G G	A G	G G	A A	T G	C C	T C	G G	C C	T T	A A	T T	0 0	A A	T T	A A	G G	G G	A C	T T	0 0	A A	A A	T T	A A	G G	T T	C C	A A	A G	C G	0 0	C C	G G	T T	C G	T C	A A	C C	C C
76	Y3088	AC3065	A A	G G	A G	T G	A A	G G	A A	G G	A G	G G	A A	T T	C C	T C	G G	C C	T T	A A	T G	T T	A G	T T	A A	G G	G G	A C	T T	A A	A A	A A	T T	A A	G G	T T	A A	A A	A A	G G	C C	C C	G G	T T	C G	T C	A A	C C	C C
77	Y3088	AC3065	A G	G G	A G	T T	A G	G G	A A	G G	A G	G G	A A	T T	C C	T C	G G	C C	T T	A A	T G	T T	A G	T T	A A	G G	G G	A C	T T	A A	A G	A A	T T	A A	G G	T T	A C	A A	A A	C G	C C	C C	G G	T T	C G	T C	A A	C C	C C
78	Y3088	AC3065	A G	G G	A G	T G	A G	G G	A A	G G	A G	G G	A A	T T	C C	T C	G G	C C	T T	A A	T T	T T	A A	T T	0 0	G G	G G	A C	T T	A A	A A	A A	T T	A A	G G	T T	A C	A A	A G	C G	C C	C C	G G	T T	C G	T C	A G	C C	C C
79	Y3088	AC3065	A G	G G	A G	T G	A A	G G	A A	G G	A G	G G	A A	T G	C C	T C	G G	C C	T T	A A	T T	T T	G G	T T	A A	G G	G G	A C	T T	A A	A A	A A	T T	A A	G G	T T	C C	A A	A A	C G	C C	C C	G G	T T	C G	T C	A A	C C	C C
80	Y3088	AC3065	A G	G G	A G	T G	A A	G G	A A	G G	A G	G G	A A	T G	C C	T C	G G	C C	T T	A A	T T	T T	G G	T G	A A	G G	G G	A C	T T	A A	A A	A A	T T	A A	G G	T T	A C	A A	A G	G G	C C	C C	G G	T T	C G	T C	A G	C C	C C
81	Y3088	AC3065	A G	G G	A G	T T	A G	G G	A A	G G	A G	0 0	A A	T T	C C	T C	G G	C C	T T	A A	T T	T T	A G	T T	A A	G G	G G	A C	T T	A A	A A	A A	T T	A A	G G	T T	A C	A A	A G	G G	C C	C C	G G	T T	C G	T C	A A	C C	C C
82	Y3088	AC3065	A G	G G	A G	T G	A G	G G	A A	G G	A G	G G	A A	T G	C C	T C	G G	C C	T T	A A	T T	T T	A G	T T	A A	G G	G G	A C	T T	A A	A A	A A	T T	A A	G G	T T	C C	A A	A A	C G	C C	C C	G G	T T	C G	T C	A A	C C	C C
83	Y3088	AC3065	A A	G G	A A	T G	A G	G G	A A	G G	A A	G G	A A	T G	C C	T C	G G	C C	T T	A A	T T	T T	A A	T T	A A	G G	G G	A C	T T	A A	A A	A A	T T	A A	G G	T T	A C	A A	A A	G G	C C	C C	G G	T T	C G	C C	A A	C C	C C
84	Y3088	AC3065	A G	G G	A A	T T	A G	G G	A A	G G	A A	G G	A A	T T	C C	T C	G G	C C	T T	A A	T G	T T	A A	T T	A A	G G	G G	A C	T T	A A	A G	A A	T T	A A	G G	T T	A A	A A	A A	G G	C C	C C	G G	T T	C G	C C	A G	C C	C C
86	Y3088	AC3065	A G	G G	A G	T T	A G	G G	A A	G G	A G	G G	A A	T T	C C	T C	G G	C C	T T	A A	T G	T T	G G	T T	A A	G G	G G	A C	T T	A A	A A	A A	T T	A A	G G	T T	A A	A A	A A	G G	C C	C C	G G	T T	C G	T C	A G	C C	C C
87	Y3088	AC3065	A G	G G	A A	T G	A G	G G	A A	G G	A A	G G	A A	T T	C C	T C	G G	C C	T T	A A	T G	T T	A A	T T	A A	G G	G G	A C	T T	A A	A G	A A	T T	A A	G G	T T	A C	A A	A A	G G	C C	C C	G G	T T	C G	T C	A A	C C	C C
88	Y3088	AC3065	A A	G G	A A	T G	A G	G G	A A	G G	A A	G G	A A	T T	C C	T C	G G	C C	T T	A A	T G	T T	A G	T G	A A	G G	G G	A C	T T	A A	A G	A A	T T	A A	G G	T T	A A	A A	A A	G G	C C	C C	G G	T T	C G	T C	A A	C C	C C
89	Y3088	AC3065	0 0	G G	A G	0 0	0 0	G G	0 0	G G	A A	0 0	0 0	0 0	C C	T C	G G	C C	T T	A A	0 0	0 0	0 0	T G	A A	G G	G G	0 0	T T	A A	0 0	A A	0 0	A A	0 0	T T	C C	A A	A G	G G	C C	C C	G G	T T	0 0	T C	A A	C C	C C
90	Y3088	AC3065	A G	G G	A A	T G	A A	G G	A A	G G	A A	G G	A A	T T	C C	T C	G G	C C	T T	A A	T G	T T	A A	T T	A A	G G	G G	A C	T T	A A	A A	A A	T T	A A	G G	T T	A A	A A	A G	C G	C C	C C	G G	T T	C G	T C	A A	C C	C C
91	Y3088	AC3065	A A	G G	A G	T G	A A	G G	A A	G G	A G	G G	A A	T G	C C	T C	G G	C C	T T	A A	T T	T T	A G	T G	A A	G G	G G	A C	T T	A A	A A	A A	T T	A A	G G	T T	A C	A A	A G	C G	C C	C C	G G	T T	C G	T C	A G	C C	C C
98	Y3088	AC3065	A G	G G	A G	T G	A G	G G	A A	G G	A G	G G	A A	T T	C C	T C	G G	C C	T T	A A	T T	T T	A A	T G	A A	G G	G G	A C	T T	A A	A G	A A	T T	A A	G G	T T	A C	A A	A A	C G	C C	C C	G G	T T	C G	C C	A A	C C	C C
110	Y3088	AC3065	A G	G G	A A	T G	A G	G G	A A	G G	A A	G G	A A	T G	C C	T C	G G	C C	T T	A A	T G	T T	A G	T G	A A	G G	G G	A C	T T	A A	A G	A A	T T	A A	G G	T T	A C	A A	A G	C G	C C	C C	G G	T T	C G	C C	A A	C C	C C
111	Y3088	AC3065	A G	G G	A G	T G	A G	G G	A A	G G	A G	G G	A A	T T	C C	T C	G G	C C	T T	A A	T T	T T	A G	T T	A A	G G	G G	A C	T T	A A	A A	A A	T T	A A	G G	T T	A C	A A	A A	G G	C C	C C	G G	T T	C G	T C	A A	C C	C C
112	Y3088	AC3065	A A	G G	A A	T T	A A	G G	A A	G G	A G	G G	A A	T G	C C	T C	G G	C C	T T	A A	T G	T T	A A	T T	A A	G G	G G	A C	T T	A A	A G	A A	T T	A A	G G	T T	A C	A A	A A	G G	C C	C C	G G	T T	C G	T C	A G	C C	C C
113	Y3088	AC3065	A G	G G	A G	T G	A G	G G	A A	G G	A G	G G	A A	T T	C C	T C	G G	C C	T T	A A	T G	T T	A G	T G	A A	G G	G G	A C	T T	A A	A G	A A	T T	A A	G G	T T	A A	A A	A G	G G	C C	C C	G G	T T	C G	C C	A G	C C	C C
[truncated: 90 more columns]
