# Supplementary material for: Functional Multi-Locus QTL Mapping of Temporal Trends in Scots Pine Wood Traits
Source: G3 (Bethesda). 2014 Oct 9;4(12):2365–79. doi: 10.1534/g3.114.014068 (PMC4267932; doi:10.1534/g3.114.014068)
Supplement: Supporting Information [file supp_g3.114.014068_FileS4.xlsx]

## Sheet: AFLP list
Genotype dataset for the 508 AFLPs that were genotyped for 497 offspring individuals plus 2 parents. Note: p = band present, a = band absent
AAG52
AAG53
AAG68
AAG69
AAG73
AAG80
AAG83
AAG84
AAG87
AAG94
AAG104
AAG107
AAG111
AAG115
AAG117
AAG119
AAG127
AAG129
AAG132
AAG136
AAG138
AAG138
AAG140
AAG144
AAG148
AAG164
AAG174
AAG178
AAG193
AAG198
AAG201
AAG207
AAG209
AAG214
AAG223
AAG226
AAG234
AAG242
AAG245
AAG263
AAG277
AAG292
AAG301
AAG304
GAG392
GAG43
GAG53
GAG57
GAG73
GAG78
GAG80
GAG81
GAG86
GAG89
GAG90
GAG91
GAG92
GAG93
GAG101
GAG101
GAG105
GAG106
GAG107
GAG111
GAG115
GAG117
GAG125
GAG128
GAG129
GAG135
GAG144
GAG148
GAG167
GAG184
GAG188
GAG208
GAG214
GAG216
GAG242
GAG250
GAG274
GAG301
GAG305
GAG332
GAG342
GAG385
GAG402
TAG54
TAG62
TAG68
TAG71
TAG89
TAG99
TAG104
TAG105
TAG107
TAG110
TAG114
TAG126
TAG128
TAG132
TAG136
TAG141
TAG164
TAG169
TAG184
TAG191
TAG206
TAG209
TAG215
TAG218
TAG263
TAG359
AAT35
AAT53
AAT81
AAT83
AAT95
AAT101
AAT120
AAT139
AAT152
AAT179
AAT314
AAT385
AAT410
GAT52
GAT73
GAT80
GAT81
GAT83
GAT84
GAT85
GAT86
GAT102
GAT119
GAT132
GAT134
GAT135
GAT147
GAT164
GAT170
GAT201
GAT214
GAT222
GAT223
GAT259
TAT50
TAT55
TAT76
TAT95
TAT105
TAT107
TAT126
TAT129
TAT132
TAT133
TAT145
TAT210
TAT256
TAT411
ACG74
ACG92
ACG102
ACG118
ACG123
ACG133
ACG135
ACG141
ACG151
ACG161
ACG162
ACG165
ACG169
ACG172
ACG185
ACG230
ACG240
ACG297
ACG298
ACG311
ACG357
ACG523
ACG685
ACG721
GCG53
GCG54
GCG60
GCG64
GCG79
GCG82
GCG99
GCG111
GCG130
GCG133
GCG135
GCG147
GCG151
GCG157
GCG160
GCG163
GCG193
GCG195
GCG208
GCG236
GCG247
GCG253
GCG283
GCG298
GCG316
GCG318
GCG342
GCG414
GCG416
GCG434
TCG30
TCG51
TCG59
TCG60
TCG83
TCG87
TCG89
TCG102
TCG116
TCG120
TCG122
TCG134
TCG148
TCG151
TCG165
TCG185
TCG193
TCG197
TCG207
TCG218
TCG235
TCG251
TCG384
TCG413
TCG473
TCG513
AGC62
AGC72
AGC79
AGC84
AGC91
AGC92
AGC93
AGC97
AGC106
AGC108
AGC127
AGC128
AGC131
AGC136
AGC141
AGC141
AGC146
AGC156
AGC168
AGC175
AGC180
AGC183
AGC194
AGC198
AGC203
AGC205
AGC230
AGC247
AGC254
AGC262
AGC274
AGC281
AGC304
AGC314
AGC325
AGC338
GGC46
GGC54
GGC64
GGC70
GGC85
GGC88
GGC97
GGC141
GGC155
GGC157
GGC160
GGC163
GGC167
GGC193
GGC198
GGC201
GGC205
GGC236
GGC247
GGC259
GGC270
GGC281
GGC284
GGC295
GGC298
GGC319
GGC328
GGC351
GGC380
GGC441
TGC49
TGC57
TGC79
TGC99
TGC108
TGC116
TGC118
TGC129
TGC137
TGC145
TGC152
TGC152
TGC207
TGC228
TGC249
TGC277
TGC286
TGC311
TGC422
AGG50
AGG52
AGG55
AGG67
AGG71
AGG72
AGG74
AGG89
AGG107
AGG115
AGG120
AGG123
AGG131
AGG142
AGG145
AGG155
AGG167
AGG190
AGG191
AGG199
AGG212
AGG219
AGG226
AGG230
AGG236
AGG252
AGG269
AGG271
AGG277
AGG288
AGG321
AGG400
AGG425
AGG493
AGG498
GGG63
GGG90
GGG117
GGG123
GGG126
GGG140
GGG152
GGG155
GGG177
GGG191
GGG198
GGG216
GGG236
GGG255
GGG277
GGG312
GGG434
TGG57
TGG61
TGG74
TGG98
TGG102
TGG114
TGG117
TGG142
TGG151
TGG170
TGG214
TGG223
TGG231
TGG345
TGG410
AGT34
AGT53
AGT55
AGT65
AGT71
AGT74
AGT77
AGT87
AGT89
AGT90
AGT126
AGT135
AGT138
AGT167
AGT174
AGT193
AGT292
AGT332
CGT19
CGT48
CGT52
CGT61
CGT62
CGT67
CGT68
CGT71
CGT87
CGT90
CGT115
CGT135
CGT151
CGT193
CGT242
CGT355
CGT363
AGT57
AGT79
AGT92
AGT102
AGT111
AGT123
AGT173
AGT187
AGT229
ATG34
ATG36
ATG53
ATG64
ATG65
ATG72
ATG74
ATG80
ATG85
ATG87
ATG91
ATG94
ATG95
ATG103
ATG106
ATG108
ATG117
ATG120
ATG122
ATG123
ATG127
ATG129
ATG151
ATG194
ATG201
ATG226
ATG232
GTG35
GTG51
GTG57
GTG58
GTG64
GTG67
GTG75
GTG82
GTG86
GTG101
GTG107
GTG121
GTG123
GTG124
GTG127
GTG132
GTG149
GTG154
GTG182
GTG195
GTG196
GTG202
GTG204
GTG212
GTG228
GTG264
TTG50
TTG52
TTG54
TTG80
TTG82
TTG97
TTG99
TTG110
TTG118
TTG119
TTG151
TTG156
TTG161
TTG178
TTG197
TTG212
TTG225
TTG454

## Sheet: Genotypes
Individual	Father	Mother	AAG52	AAG53	AAG68	AAG69	AAG73	AAG80	AAG83	AAG84	AAG87	AAG94	AAG104	AAG107	AAG111	AAG115	AAG117	AAG119	AAG127	AAG129	AAG132	AAG136	AAG138	AAG138	AAG140	AAG144	AAG148	AAG164	AAG174	AAG178	AAG193	AAG198	AAG201	AAG207	AAG209	AAG214	AAG223	AAG226	AAG234	AAG242	AAG245	AAG263	AAG277	AAG292	AAG301	AAG304	GAG392	GAG43	GAG53
AC3065	0	0	p	p	p	p	a	p	a	p	p	p	-	p	p	p	p	a	p	a	a	a	p	a	p	p	p	p	p	p	p	p	p	p	p	p	a	p	a	a	p	p	p	p	p	p	p	p	p
Y3088	0	0	a	a	a	a	p	p	p	p	a	a	-	a	a	a	p	p	a	p	a	p	a	p	a	a	p	a	a	a	a	a	a	a	p	a	a	a	a	a	a	a	a	a	a	a	a	a	a
1	Y3088	AC3065	a	p	p	p	a	a	p	a	a	p	-	a	a	a	p	p	p	p	a	p	a	a	a	p	p	a	a	a	p	p	a	p	p	a	a	a	a	a	a	p	a	a	a	p	a	a	a
2	Y3088	AC3065	a	p	p	a	p	a	a	p	p	p	-	a	a	p	p	p	p	p	p	a	a	p	p	p	p	p	a	p	p	p	a	p	p	p	a	p	a	a	p	p	p	a	p	p	p	p	p
3	Y3088	AC3065	a	p	p	p	a	a	a	a	a	a	-	a	p	p	p	a	a	a	a	a	a	p	a	a	p	a	a	a	a	a	a	a	a	a	a	a	a	a	a	a	a	a	a	a	a	p	p
4	Y3088	AC3065	a	p	p	a	a	p	a	a	a	p	a	a	p	a	p	p	a	p	-	a	p	a	a	a	p	-	-	-	-	-	-	-	-	-	-	-	-	-	-	-	-	-	-	-	-	p	p
5	Y3088	AC3065	a	a	p	a	a	a	a	a	a	a	-	a	a	a	p	a	p	a	a	p	a	p	a	p	p	a	a	a	p	a	a	a	p	a	a	a	a	a	a	a	a	a	p	a	a	a	a
6	Y3088	AC3065	-	-	-	-	-	-	-	-	-	-	-	-	-	-	-	-	-	-	-	-	-	-	-	-	-	-	-	-	-	-	-	-	-	-	-	-	-	-	-	-	-	-	-	-	-	-	-
7	Y3088	AC3065	a	p	p	p	p	p	a	p	a	p	-	a	a	p	p	a	p	a	a	p	a	a	p	p	p	p	a	a	a	p	a	a	p	a	a	a	a	p	p	p	a	a	a	a	a	p	p
8	Y3088	AC3065	a	p	p	a	p	a	a	p	a	p	-	a	p	p	p	a	p	a	p	a	a	p	p	p	p	p	a	p	a	p	p	a	p	p	a	p	p	p	p	p	p	p	p	a	p	a	a
9	Y3088	AC3065	a	p	p	a	p	p	a	p	a	a	a	p	p	a	p	p	p	a	-	p	a	p	a	p	p	-	-	-	-	-	-	-	-	-	-	-	-	-	-	-	-	-	-	-	-	a	p
10	Y3088	AC3065	-	-	-	-	-	-	-	-	-	-	-	-	-	-	-	-	-	-	-	-	-	-	-	-	-	-	-	-	-	-	-	-	-	-	-	-	-	-	-	-	-	-	-	-	-	-	-
11	Y3088	AC3065	p	p	a	p	p	p	a	p	p	p	-	a	p	p	a	a	a	p	a	p	p	a	p	a	p	a	a	a	a	p	a	p	p	a	a	a	a	a	p	a	p	a	a	a	a	p	a
12	Y3088	AC3065	a	a	p	a	a	p	a	p	a	p	-	a	a	a	p	a	a	a	a	p	a	a	a	p	a	a	p	a	a	p	a	a	a	a	a	a	a	a	a	a	a	a	a	a	a	a	a
13	Y3088	AC3065	a	p	p	a	p	p	a	p	p	p	-	a	p	p	p	p	p	a	a	p	a	p	a	p	p	p	p	p	p	p	p	p	p	p	p	p	a	p	p	p	p	p	p	a	p	a	p
14	Y3088	AC3065	a	p	p	p	p	a	a	p	p	p	-	p	p	p	p	p	p	a	p	p	a	p	p	p	p	p	p	p	p	p	p	p	p	p	p	p	a	p	p	p	p	p	p	a	p	a	p
15	Y3088	AC3065	p	p	p	a	p	a	a	p	p	p	-	a	p	a	p	p	p	a	p	p	a	a	a	p	p	p	a	p	p	p	p	p	p	p	a	p	p	p	p	p	a	p	p	p	p	p	p
16	Y3088	AC3065	a	p	p	p	p	p	a	p	a	a	-	a	a	a	p	a	p	a	a	p	a	p	p	p	p	p	a	a	p	p	a	a	p	a	p	a	a	a	p	p	a	a	p	p	a	a	p
17	Y3088	AC3065	a	p	p	p	p	a	a	p	p	p	-	a	a	p	p	a	p	p	a	a	p	a	a	p	p	a	a	p	a	p	a	a	p	a	a	p	a	p	p	p	a	p	p	p	p	p	p
18	Y3088	AC3065	p	p	p	p	p	a	a	p	a	a	a	a	p	a	a	a	a	a	-	a	a	a	a	a	a	-	-	-	-	-	-	-	-	-	-	-	-	-	-	-	-	-	-	-	-	a	p
19	Y3088	AC3065	a	p	p	a	p	p	p	p	p	p	-	p	a	p	p	p	p	p	p	a	a	p	a	p	p	p	p	p	a	p	p	a	p	p	p	p	p	p	p	p	p	p	p	p	p	a	p
20	Y3088	AC3065	a	a	a	a	a	a	a	a	a	a	-	a	a	a	a	a	p	a	p	p	a	p	a	a	p	a	a	a	a	a	a	a	a	a	a	a	a	a	a	a	a	a	a	a	p	a	a
21	Y3088	AC3065	a	p	p	p	a	a	a	p	a	p	-	a	a	p	p	p	p	a	p	a	a	p	a	p	p	p	p	p	p	p	p	a	p	p	p	p	a	a	p	p	p	p	a	a	p	a	p
22	Y3088	AC3065	a	p	p	a	p	a	a	p	p	p	-	a	p	p	p	p	p	p	a	p	p	a	a	p	p	a	a	a	p	p	p	a	p	p	a	p	a	p	p	p	a	p	p	p	a	p	p
23	Y3088	AC3065	a	a	p	a	p	p	a	p	p	p	-	a	p	p	p	p	p	a	a	a	p	a	p	p	p	a	a	a	p	p	p	a	p	a	p	p	p	p	p	a	p	p	p	a	p	a	a
24	Y3088	AC3065	a	a	p	a	p	a	a	a	a	a	-	a	p	a	p	a	p	p	a	p	a	p	a	p	p	p	a	a	p	p	a	a	p	a	a	a	a	a	a	a	a	a	p	a	p	a	a
25	Y3088	AC3065	a	p	a	a	a	p	a	p	p	p	a	a	a	p	p	p	p	p	-	p	a	a	p	p	p	-	-	-	-	-	-	-	-	-	-	-	-	-	-	-	-	-	-	-	-	a	p
26	Y3088	AC3065	a	p	p	p	p	a	a	p	a	p	-	a	a	a	p	p	p	a	p	p	p	a	a	p	p	a	a	a	a	p	p	p	p	a	a	a	a	a	p	p	a	a	a	a	p	p	a
27	Y3088	AC3065	a	a	p	a	p	a	a	a	a	a	-	a	p	a	p	a	p	p	p	p	a	p	p	p	p	p	a	a	p	a	a	a	p	a	a	a	a	a	p	a	a	a	a	p	p	a	a
28	Y3088	AC3065	a	a	p	a	p	a	a	a	a	a	-	a	a	p	p	p	p	a	p	a	a	p	a	p	p	a	a	a	a	a	a	a	p	a	a	a	a	a	a	a	a	a	a	a	p	a	a
29	Y3088	AC3065	a	p	p	p	p	a	a	p	a	p	-	p	p	a	p	p	p	p	p	p	a	p	p	p	p	p	p	p	p	p	p	p	p	p	a	p	p	p	p	p	p	p	p	p	p	p	p
30	Y3088	AC3065	a	p	p	a	p	a	a	p	p	p	-	p	a	a	p	p	p	p	p	a	p	a	p	p	p	p	p	p	p	p	p	a	p	p	a	p	p	p	p	p	a	p	p	a	p	p	p
31	Y3088	AC3065	p	p	p	a	p	a	a	p	a	p	-	a	p	a	p	p	p	p	a	a	a	p	p	p	p	p	a	p	p	p	a	p	p	a	p	p	p	p	p	p	a	p	p	p	p	p	a
32	Y3088	AC3065	a	p	p	p	p	a	a	p	a	p	-	p	a	p	p	p	p	a	a	p	a	p	a	p	p	a	p	p	a	p	p	a	p	a	p	p	a	p	p	p	p	p	p	a	p	a	p
33	Y3088	AC3065	a	p	p	a	p	a	p	a	p	p	-	p	p	a	p	p	p	a	a	p	a	p	a	p	p	p	a	p	p	p	p	a	p	p	a	p	p	p	p	p	p	p	p	a	a	p	a
34	Y3088	AC3065	a	a	a	a	a	a	a	a	a	a	-	a	a	p	a	a	a	a	a	a	a	a	a	a	a	a	a	a	a	a	a	a	a	a	a	a	a	a	a	a	a	a	a	a	a	a	a
35	Y3088	AC3065	a	p	p	a	p	p	a	p	p	p	-	p	a	a	p	p	p	a	p	p	a	p	a	p	p	p	p	p	p	p	p	p	p	a	a	p	p	p	p	p	p	p	p	a	p	p	p
36	Y3088	AC3065	a	p	p	p	p	p	p	a	p	p	-	p	p	a	p	p	p	a	p	a	a	p	a	p	p	p	p	p	p	p	p	p	p	a	a	p	p	p	p	p	a	a	a	a	a	a	p
37	Y3088	AC3065	a	p	p	a	a	p	a	p	p	p	-	a	a	p	p	p	p	a	a	p	a	p	p	p	p	p	a	a	p	p	p	a	p	a	p	p	p	a	p	p	p	p	p	a	p	a	p
38	Y3088	AC3065	a	p	p	p	p	p	a	p	p	p	-	p	a	a	p	p	p	p	p	p	a	p	p	p	p	p	p	p	p	p	p	a	p	p	a	p	p	p	p	p	p	p	p	p	p	p	p
39	Y3088	AC3065	a	p	p	p	p	a	a	p	a	p	-	a	a	p	p	p	p	p	p	a	a	p	a	p	p	a	a	a	p	p	p	a	p	a	a	a	a	p	p	p	a	p	p	a	p	a	a
40	Y3088	AC3065	a	p	p	a	p	p	a	p	p	p	-	a	p	p	p	p	p	p	p	p	a	p	a	p	p	a	a	p	p	p	p	p	p	p	a	p	a	p	p	p	a	p	p	p	p	a	p
41	Y3088	AC3065	a	a	a	a	a	a	a	a	a	a	-	a	a	a	a	a	a	a	a	a	a	p	a	a	a	a	a	a	a	a	a	a	a	a	a	a	a	a	a	a	a	a	a	a	a	a	a
42	Y3088	AC3065	p	p	p	a	a	p	a	p	p	p	-	p	p	p	p	p	p	a	p	p	p	a	p	p	p	a	p	a	p	p	a	p	a	a	a	a	a	a	p	a	a	a	a	a	a	a	p
43	Y3088	AC3065	a	p	p	p	p	p	a	p	a	a	-	p	p	a	p	a	p	p	a	p	a	p	a	p	p	p	a	a	a	p	a	p	p	a	a	a	a	a	p	p	p	a	p	a	a	a	p
44	Y3088	AC3065	p	p	p	p	p	a	a	p	p	p	-	p	p	p	p	p	p	a	p	p	a	p	a	p	p	p	a	p	p	p	p	p	a	a	p	p	p	p	p	p	a	p	p	p	p	p	p
45	Y3088	AC3065	p	p	p	a	p	a	a	p	p	p	-	p	a	a	p	p	p	p	a	p	a	p	a	p	p	p	a	a	p	p	p	p	a	p	a	p	p	p	p	p	p	p	p	p	p	a	p
46	Y3088	AC3065	p	p	p	a	p	a	a	p	p	p	-	p	p	p	p	p	p	a	a	p	a	p	a	p	p	p	p	a	p	p	p	p	p	p	a	p	p	p	p	p	a	p	p	p	p	p	p
47	Y3088	AC3065	a	p	p	a	p	a	a	p	p	p	-	p	p	p	p	p	p	p	p	p	a	p	a	p	p	p	p	p	p	p	p	p	p	a	a	p	p	p	p	p	p	p	p	a	p	p	p
48	Y3088	AC3065	a	p	p	a	p	p	a	p	p	p	-	p	p	a	p	p	p	a	p	p	a	p	a	p	p	p	p	p	p	p	p	a	p	p	p	p	p	p	p	p	p	p	p	a	p	a	p
49	Y3088	AC3065	a	a	a	a	a	a	a	a	a	a	-	a	a	a	a	a	a	a	a	p	a	a	p	a	a	a	a	a	a	a	a	a	a	a	a	a	a	a	a	a	a	a	a	a	a	a	a
50	Y3088	AC3065	a	a	a	a	a	a	a	a	a	a	-	a	a	a	a	a	a	a	a	a	a	a	a	a	a	a	a	a	a	a	a	a	a	a	a	a	a	a	a	a	a	a	a	a	p	a	a
51	Y3088	AC3065	a	a	p	p	p	a	a	a	a	p	-	a	a	p	p	p	p	a	a	a	a	p	a	p	p	a	a	a	p	a	a	p	p	a	p	a	a	a	a	a	a	a	p	a	a	a	p
52	Y3088	AC3065	a	p	p	a	a	p	p	p	p	a	a	p	a	p	p	p	p	p	-	p	a	p	a	p	p	-	-	-	-	-	-	-	-	-	-	-	-	-	-	-	-	-	-	-	-	a	p
53	Y3088	AC3065	a	p	p	p	p	p	a	p	p	p	-	p	a	p	p	p	p	a	p	a	a	p	a	p	p	a	a	p	a	p	p	p	p	p	a	p	p	p	p	p	p	a	a	p	a	p	p
54	Y3088	AC3065	a	p	p	a	p	a	a	p	p	p	-	p	a	a	p	p	p	p	a	p	a	p	p	p	p	a	p	p	a	p	a	p	p	a	p	p	p	p	p	p	a	p	p	p	p	a	p
55	Y3088	AC3065	a	p	p	a	p	p	a	p	p	p	-	p	a	p	p	p	p	a	p	p	a	p	p	p	p	a	p	p	p	p	p	a	p	p	p	p	p	p	p	p	a	p	p	p	p	a	p
56	Y3088	AC3065	p	p	p	p	a	a	a	p	a	p	-	a	a	a	p	a	p	a	a	p	a	p	a	p	p	a	a	a	a	p	p	a	p	p	a	p	p	p	p	p	p	a	p	p	a	p	p
57	Y3088	AC3065	a	a	p	a	p	p	a	a	a	p	-	a	a	p	p	a	p	a	a	a	a	p	a	p	p	a	a	a	a	p	a	a	p	a	p	a	a	a	p	p	a	a	a	a	a	a	a
58	Y3088	AC3065	a	a	p	a	a	a	a	a	a	p	-	a	p	p	a	a	p	a	a	a	a	a	a	a	a	a	a	a	p	a	a	a	a	p	a	a	a	a	a	a	a	a	a	a	a	p	p
59	Y3088	AC3065	p	p	p	a	a	p	p	p	p	p	a	a	a	p	p	a	p	p	-	p	a	p	p	p	p	-	-	-	-	-	-	-	-	-	-	-	-	-	-	-	-	-	-	-	-	a	p
60	Y3088	AC3065	a	a	p	a	a	a	a	a	a	a	-	p	a	a	a	a	p	a	a	a	a	p	p	a	a	a	a	a	a	a	a	a	a	a	a	a	a	a	a	a	a	a	a	a	a	a	a
61	Y3088	AC3065	a	a	p	a	p	a	a	a	a	a	-	a	a	p	p	a	p	a	a	a	a	p	a	a	p	a	a	a	p	a	a	p	p	a	p	a	a	a	p	a	a	a	a	a	p	a	a
62	Y3088	AC3065	a	a	p	a	p	p	a	p	a	p	-	a	p	a	p	p	p	a	a	a	a	p	a	p	p	p	a	a	a	p	p	a	p	a	a	p	a	p	p	p	p	p	p	a	p	a	a
63	Y3088	AC3065	a	p	p	p	p	a	a	p	p	p	-	p	a	a	p	p	p	a	a	a	a	p	a	p	p	p	a	a	p	p	p	a	p	p	a	p	p	p	p	p	p	p	p	a	p	a	p
64	Y3088	AC3065	a	p	p	a	p	a	a	p	p	p	-	p	a	a	p	p	p	a	a	a	a	p	a	p	p	p	a	p	a	p	p	p	p	a	a	p	p	p	p	p	p	p	p	p	p	p	p
65	Y3088	AC3065	a	a	a	a	a	a	a	a	a	a	-	a	a	a	p	a	p	a	a	p	a	p	a	p	p	a	a	a	a	a	a	a	a	a	p	a	a	a	p	a	a	a	p	a	a	a	a
66	Y3088	AC3065	a	a	a	a	a	a	a	a	a	a	-	a	p	a	a	a	a	a	a	a	a	a	a	a	a	a	a	a	a	a	a	a	a	a	p	a	a	a	a	a	a	a	a	a	a	a	a
67	Y3088	AC3065	a	p	p	p	p	p	a	p	p	a	-	a	p	a	p	p	p	a	p	p	a	p	p	p	p	a	p	a	a	p	a	a	p	a	a	p	a	a	p	p	a	p	p	a	p	a	p
68	Y3088	AC3065	p	p	p	a	a	a	a	p	p	p	-	p	a	p	p	p	p	p	p	a	a	p	p	p	p	p	p	p	p	p	p	p	p	p	a	p	p	p	p	p	p	p	p	p	p	a	p
69	Y3088	AC3065	a	p	p	a	p	a	a	p	p	p	-	p	a	a	p	p	p	a	p	p	p	a	a	p	p	p	p	p	a	p	p	p	p	p	a	p	p	p	a	p	p	p	p	a	p	p	p
70	Y3088	AC3065	-	-	-	-	-	-	-	-	-	-	-	-	-	-	-	-	-	-	-	-	-	-	-	-	-	-	-	-	-	-	-	-	-	-	-	-	-	-	-	-	-	-	-	-	-	-	-
71	Y3088	AC3065	a	p	p	a	a	a	a	a	a	p	-	p	p	a	p	a	p	a	a	p	p	a	a	a	p	a	a	a	a	a	a	a	a	a	a	a	a	a	a	a	a	a	a	p	a	p	a
72	Y3088	AC3065	a	p	p	p	p	p	a	p	p	p	-	p	p	a	p	p	p	a	a	p	p	a	a	p	p	a	p	a	a	p	p	p	p	a	a	p	p	p	p	p	p	p	p	p	p	p	a
73	Y3088	AC3065	-	-	-	-	-	-	-	-	-	-	-	-	-	-	-	-	-	-	-	-	-	-	-	-	-	-	-	-	-	-	-	-	-	-	-	-	-	-	-	-	-	-	-	-	-	-	-
74	Y3088	AC3065	a	p	p	p	p	a	a	p	p	p	-	p	a	a	p	p	p	p	p	p	a	p	a	p	p	p	a	p	p	p	p	a	p	a	a	p	p	p	p	p	p	p	p	p	p	a	p
75	Y3088	AC3065	a	p	p	a	p	a	a	p	p	p	-	a	a	p	p	p	p	a	a	a	p	a	a	p	p	a	p	a	p	p	p	p	p	a	a	a	a	a	a	p	a	a	a	a	a	a	p
76	Y3088	AC3065	a	p	p	a	a	p	p	p	p	a	a	p	a	a	p	a	p	a	-	a	p	a	a	p	p	-	-	-	-	-	-	-	-	-	-	-	-	-	-	-	-	-	-	-	-	a	p
77	Y3088	AC3065	a	a	p	a	a	a	a	a	a	a	-	a	a	a	p	a	p	a	p	p	a	p	a	p	p	a	a	a	a	p	a	a	p	a	a	a	a	a	p	a	a	a	p	p	a	a	a
78	Y3088	AC3065	p	p	p	a	p	a	a	p	p	p	-	p	a	p	p	p	p	a	a	p	a	p	p	p	p	a	a	a	a	p	a	p	a	a	a	a	a	a	a	p	a	a	a	p	a	p	p
79	Y3088	AC3065	p	p	p	p	p	p	a	p	a	p	-	p	p	p	p	p	p	p	p	p	a	p	p	p	p	a	a	a	a	a	a	a	p	a	p	a	a	a	p	p	a	a	p	a	p	a	a
80	Y3088	AC3065	p	p	p	a	p	a	a	p	p	p	-	p	a	p	p	p	p	a	p	a	a	p	p	p	p	a	p	p	p	p	p	p	p	p	p	p	p	p	p	p	a	p	p	a	a	a	p
81	Y3088	AC3065	p	p	p	a	a	a	p	p	p	p	a	a	a	p	p	a	p	a	-	a	a	p	p	p	p	-	-	-	-	-	-	-	-	-	-	-	-	-	-	-	-	-	-	-	-	a	p
82	Y3088	AC3065	a	p	p	a	p	p	a	a	a	p	-	p	p	a	p	a	p	a	a	a	a	p	a	p	p	a	a	a	p	p	p	p	p	a	a	a	p	a	a	p	a	a	p	a	p	a	a
83	Y3088	AC3065	a	p	p	a	a	a	a	p	a	p	a	a	p	a	p	a	p	a	-	a	a	p	p	p	p	-	-	-	-	-	-	-	-	-	-	-	-	-	-	-	-	-	-	-	-	p	p
84	Y3088	AC3065	a	a	p	p	p	a	a	p	a	a	-	a	p	a	p	a	p	p	p	p	a	p	p	a	p	a	a	a	a	p	a	a	a	a	a	a	a	a	a	a	a	a	a	a	a	a	a
85	Y3088	AC3065	a	p	p	a	p	a	a	p	p	p	-	p	p	p	p	p	p	p	a	p	a	p	a	p	p	p	p	p	p	p	p	p	p	p	p	p	a	a	p	p	a	p	p	a	a	a	p
86	Y3088	AC3065	p	p	p	p	a	p	p	p	a	a	a	a	a	p	p	a	p	a	-	a	a	p	p	p	p	-	-	-	-	-	-	-	-	-	-	-	-	-	-	-	-	-	-	-	-	a	p
87	Y3088	AC3065	a	p	p	a	p	p	a	a	a	a	a	a	a	a	p	a	p	a	-	a	p	a	a	a	p	-	-	-	-	-	-	-	-	-	-	-	-	-	-	-	-	-	-	-	-	p	p
88	Y3088	AC3065	p	p	p	p	a	a	a	a	a	a	a	a	a	a	a	a	a	a	-	a	a	a	a	a	a	-	-	-	-	-	-	-	-	-	-	-	-	-	-	-	-	-	-	-	-	a	p
89	Y3088	AC3065	a	a	a	a	a	a	a	a	a	a	a	a	a	a	a	a	a	a	-	a	a	a	a	a	a	-	-	-	-	-	-	-	-	-	-	-	-	-	-	-	-	-	-	-	-	p	p
90	Y3088	AC3065	p	a	p	p	a	p	a	a	a	a	-	a	a	a	p	a	a	a	a	a	a	p	a	a	a	a	a	a	a	a	a	a	a	a	p	a	a	a	a	a	a	a	a	a	a	a	a
91	Y3088	AC3065	a	a	a	a	a	a	a	a	a	a	a	a	a	p	p	a	a	a	-	a	p	a	a	a	a	-	-	-	-	-	-	-	-	-	-	-	-	-	-	-	-	-	-	-	-	a	p
92	Y3088	AC3065	a	p	a	a	a	a	a	a	a	a	a	a	a	a	p	a	a	a	-	a	a	a	a	a	a	-	-	-	-	-	-	-	-	-	-	-	-	-	-	-	-	-	-	-	-	p	p
93	Y3088	AC3065	a	p	p	p	p	a	a	p	a	p	-	p	a	p	p	a	p	a	p	a	p	a	p	p	p	a	a	a	p	p	p	a	p	p	p	p	p	p	p	p	a	p	p	a	p	a	p
94	Y3088	AC3065	p	a	p	a	a	a	a	a	a	a	-	p	a	p	p	a	p	a	a	p	a	p	a	p	p	a	a	a	p	p	p	a	p	a	a	a	a	a	p	a	a	a	p	p	a	a	a
95	Y3088	AC3065	a	a	a	a	a	a	a	a	a	a	-	a	a	a	a	a	a	a	a	a	a	p	a	a	a	a	a	a	a	a	a	a	a	a	a	a	a	a	a	a	a	a	a	a	a	a	a
96	Y3088	AC3065	a	a	a	a	a	a	a	a	a	a	-	a	a	a	a	a	a	p	a	a	a	p	a	p	p	a	a	a	a	a	a	a	a	a	p	a	a	a	a	a	a	a	a	a	a	a	a
97	Y3088	AC3065	a	p	p	a	p	a	a	p	p	p	-	p	a	p	p	p	p	p	a	p	a	p	a	p	p	p	p	p	a	p	a	a	p	p	p	p	p	p	p	p	p	p	p	p	p	a	p
98	Y3088	AC3065	a	p	p	p	p	a	a	p	p	p	-	p	p	p	p	p	p	a	p	a	p	a	a	p	p	p	a	p	p	p	p	p	p	p	p	p	p	p	p	p	a	p	p	a	p	a	a
99	Y3088	AC3065	-	-	-	-	-	-	-	-	-	-	-	-	-	-	-	-	-	-	-	-	-	-	-	-	-	-	-	-	-	-	-	-	-	-	-	-	-	-	-	-	-	-	-	-	-	-	-
100	Y3088	AC3065	a	p	p	a	p	p	a	p	p	p	-	p	p	p	p	p	p	a	p	a	p	p	a	p	p	a	a	p	p	p	p	p	p	p	p	p	p	p	a	p	p	p	p	a	p	p	p
101	Y3088	AC3065	-	-	-	-	-	-	-	-	-	-	-	-	-	-	-	-	-	-	-	-	-	-	-	-	-	-	-	-	-	-	-	-	-	-	-	-	-	-	-	-	-	-	-	-	-	-	-
102	Y3088	AC3065	p	p	p	a	a	p	a	p	a	p	-	p	p	p	p	p	p	p	p	a	p	a	a	p	p	p	a	p	p	p	p	p	p	p	p	p	p	p	p	p	p	p	p	a	p	p	p
103	Y3088	AC3065	p	a	p	p	p	p	p	p	p	p	-	p	p	p	p	p	p	a	p	a	p	p	p	p	p	a	a	p	p	p	p	a	p	p	a	p	p	p	p	a	a	p	p	p	p	a	p
104	Y3088	AC3065	a	a	p	a	a	a	a	p	a	p	-	a	p	p	p	p	p	p	a	a	a	p	a	p	p	p	a	p	p	p	a	a	p	p	a	p	p	p	p	a	p	p	p	p	p	a	a
105	Y3088	AC3065	a	p	p	p	p	a	p	p	p	p	-	p	p	p	p	p	p	a	p	a	p	a	p	p	p	p	p	p	p	a	p	p	p	p	a	p	p	p	p	a	a	p	p	a	p	p	a
106	Y3088	AC3065	a	p	p	a	p	a	p	p	p	p	-	a	a	p	p	p	p	a	a	a	a	p	p	p	p	a	a	p	p	p	a	a	p	a	a	p	a	a	p	a	a	p	p	a	p	a	a
107	Y3088	AC3065	p	p	p	p	p	p	p	p	p	p	-	p	a	a	p	p	p	p	a	a	p	a	a	p	p	a	a	a	a	a	a	a	a	a	a	a	a	a	a	a	a	a	a	a	a	p	p
108	Y3088	AC3065	a	a	p	p	p	p	p	p	p	p	-	p	p	p	p	p	p	p	p	a	a	p	p	p	p	p	a	p	p	p	p	p	p	p	a	p	p	p	p	a	p	p	p	p	p	p	a
109	Y3088	AC3065	a	a	p	p	p	a	p	p	a	p	-	a	p	p	p	p	p	a	a	p	p	a	p	p	p	a	a	p	p	p	a	a	p	a	a	p	p	p	p	a	p	p	p	a	p	p	a
110	Y3088	AC3065	p	p	p	p	p	p	a	p	p	p	-	p	a	p	p	p	p	p	p	a	a	p	p	p	p	p	p	p	p	p	p	a	p	p	a	p	p	p	p	p	p	p	p	p	p	p	p
111	Y3088	AC3065	a	a	p	a	a	a	a	p	a	p	-	a	p	a	p	p	p	p	a	p	a	p	a	p	p	a	a	p	a	p	p	a	p	p	a	p	p	a	p	a	a	p	p	p	p	a	a
112	Y3088	AC3065	p	a	p	a	p	a	a	p	p	p	-	a	a	a	p	p	p	a	p	a	p	a	a	p	p	p	a	p	p	a	a	p	p	p	p	p	p	p	p	a	p	p	p	a	p	p	a
113	Y3088	AC3065	p	p	p	p	p	p	a	p	p	p	-	p	p	p	p	p	p	p	p	a	p	a	a	p	p	p	a	p	p	p	p	a	p	a	p	p	p	p	p	a	p	p	p	p	p	p	p
114	Y3088	AC3065	a	p	p	p	p	p	p	p	p	p	-	p	a	p	p	p	p	a	p	p	p	a	p	p	p	a	p	p	p	p	p	p	p	p	p	p	p	p	p	p	p	p	p	a	p	p	p
115	Y3088	AC3065	a	a	p	a	a	p	a	a	a	p	-	a	a	p	p	p	p	a	a	a	a	p	a	p	p	a	a	a	p	a	a	a	p	a	a	p	p	a	p	a	a	p	p	a	p	a	a
116	Y3088	AC3065	a	a	p	a	p	a	a	p	p	p	-	p	p	p	p	p	p	a	p	p	p	p	p	p	p	p	a	p	a	p	p	a	p	p	p	p	p	p	p	a	p	p	p	a	p	p	a
117	Y3088	AC3065	a	p	p	a	p	a	p	p	a	p	-	p	a	p	p	p	p	p	p	p	a	p	a	p	p	p	p	p	p	p	p	a	p	a	p	p	p	p	p	a	a	p	p	p	p	a	a
118	Y3088	AC3065	a	p	p	a	a	a	p	p	p	p	-	p	p	a	p	p	p	p	p	a	a	p	a	p	p	p	p	p	a	p	p	p	p	a	p	p	p	p	p	a	p	p	p	p	p	a	a
119	Y3088	AC3065	a	a	p	a	a	p	p	p	p	p	-	a	p	p	p	p	p	a	p	a	p	a	a	p	p	a	a	p	p	p	a	a	p	p	a	p	p	p	p	a	a	p	p	p	p	a	a
120	Y3088	AC3065	a	a	a	a	p	a	a	a	a	a	-	a	a	a	p	a	a	a	a	p	a	p	a	a	a	p	a	a	a	a	a	a	p	a	a	a	a	a	a	a	a	a	a	a	p	a	a
121	Y3088	AC3065	p	p	p	a	p	p	p	p	p	p	-	p	a	p	p	p	p	a	p	p	a	p	a	p	p	a	p	p	p	p	p	a	p	p	p	p	p	p	p	a	a	p	p	p	p	a	p
122	Y3088	AC3065	p	p	p	a	p	p	p	p	a	p	-	p	a	p	p	p	p	a	p	a	a	p	p	p	p	a	p	p	p	p	p	a	p	p	a	p	p	a	p	a	p	p	p	a	a	a	p
123	Y3088	AC3065	a	a	p	a	a	a	a	a	a	p	-	a	p	p	p	p	p	a	a	a	a	p	p	p	p	a	a	p	p	a	a	a	p	a	a	p	a	p	p	a	a	a	p	a	p	a	a
124	Y3088	AC3065	a	p	p	a	p	p	a	p	p	p	-	p	a	a	p	p	p	a	a	a	a	p	p	p	p	p	p	p	p	p	p	a	p	p	p	p	p	p	p	a	a	p	p	p	p	a	a
125	Y3088	AC3065	a	p	p	p	p	p	a	p	a	p	-	a	p	p	p	p	p	p	p	a	p	p	a	p	p	p	p	p	a	p	a	a	p	a	a	p	p	p	p	a	a	p	p	a	p	p	a
126	Y3088	AC3065	a	p	p	a	p	a	p	p	p	p	-	a	p	p	p	p	p	a	p	a	a	p	a	p	p	a	p	p	p	a	a	a	p	a	a	p	p	p	p	a	p	p	p	a	p	p	a
127	Y3088	AC3065	a	p	p	a	p	a	p	a	p	p	-	p	a	a	p	p	p	p	a	p	a	p	a	p	p	a	p	p	p	p	p	a	p	p	p	p	p	p	p	a	a	p	p	p	p	p	p
128	Y3088	AC3065	a	p	p	p	p	a	p	p	p	p	-	p	p	a	p	p	p	p	p	p	p	a	a	p	p	p	a	p	p	p	p	a	p	p	p	p	p	p	p	a	a	p	p	p	p	p	p
129	Y3088	AC3065	a	p	p	p	p	p	p	p	p	p	-	p	p	a	p	p	p	a	a	a	a	p	p	p	p	p	a	p	p	p	p	p	p	a	a	p	p	p	p	a	p	p	p	p	p	p	p
130	Y3088	AC3065	p	a	p	a	p	a	a	a	a	a	-	a	p	a	p	p	p	p	a	p	a	p	a	p	p	a	a	a	p	a	a	a	p	p	a	a	a	a	p	a	a	a	a	a	a	a	a
131	Y3088	AC3065	a	p	p	p	p	a	a	p	p	p	-	p	p	a	p	p	p	p	p	a	p	a	p	p	p	a	p	p	p	p	p	p	p	p	p	p	p	p	p	a	p	p	p	a	p	a	a
132	Y3088	AC3065	a	a	p	p	p	p	a	p	p	p	-	a	p	a	p	p	p	a	a	a	a	p	p	p	p	p	a	p	p	p	a	p	p	p	a	p	p	p	p	a	p	p	p	p	p	a	a
133	Y3088	AC3065	p	p	p	p	p	p	a	p	p	p	-	p	a	a	p	p	p	p	p	p	p	p	p	p	p	a	p	p	p	p	p	p	p	a	p	p	p	p	p	a	p	p	p	a	p	a	a
134	Y3088	AC3065	a	p	p	p	p	p	a	p	p	p	-	p	p	p	p	p	p	p	p	a	p	a	p	p	p	p	p	p	p	p	p	p	p	p	p	p	p	p	p	a	a	p	p	p	p	p	p
135	Y3088	AC3065	a	p	p	p	p	p	p	p	p	p	-	p	a	p	p	p	p	p	p	a	a	p	p	p	p	a	a	p	p	p	a	a	p	p	a	p	p	p	p	a	p	p	p	p	p	p	a
136	Y3088	AC3065	a	p	p	a	a	a	a	p	p	p	-	a	a	a	p	p	p	p	p	p	p	p	p	p	p	a	p	p	a	p	p	a	p	a	p	p	p	a	p	a	p	p	p	a	p	a	a
137	Y3088	AC3065	p	p	p	a	p	p	p	p	p	p	-	p	a	a	p	p	p	a	p	p	p	a	p	p	p	p	a	p	p	p	p	a	p	p	p	p	p	p	p	p	p	p	p	a	p	p	p
138	Y3088	AC3065	p	p	p	a	p	a	a	p	p	p	-	p	a	a	p	p	p	p	a	p	a	p	p	p	p	p	p	a	a	p	a	a	p	a	a	a	a	a	p	a	a	a	a	a	a	p	p
139	Y3088	AC3065	a	p	p	a	p	p	p	p	p	p	-	p	p	a	p	p	p	p	p	a	p	p	a	p	p	p	a	p	p	p	p	a	p	p	p	p	p	p	p	p	p	p	p	p	p	p	p
140	Y3088	AC3065	p	p	p	p	p	a	p	p	p	p	-	p	p	a	p	p	p	p	p	p	a	p	p	p	p	p	a	p	p	a	p	a	p	a	p	p	p	p	p	p	a	p	p	p	p	a	p
141	Y3088	AC3065	a	p	p	a	a	p	a	p	a	p	-	a	a	a	p	p	p	a	p	a	p	a	p	p	p	a	a	p	a	a	p	a	p	a	p	p	p	a	p	a	a	p	p	a	p	a	a
142	Y3088	AC3065	p	p	p	p	p	p	a	p	p	p	-	p	p	a	p	p	p	p	p	p	p	p	p	p	p	a	p	p	p	p	p	p	p	p	p	p	p	p	p	a	p	p	p	p	p	p	p
143	Y3088	AC3065	a	a	p	p	p	a	p	p	a	p	-	p	p	p	p	p	p	a	p	p	p	p	p	p	p	p	a	p	p	p	p	a	p	p	p	p	p	p	p	a	a	p	p	a	p	p	a
144	Y3088	AC3065	a	p	p	p	a	a	a	p	p	p	-	p	p	a	p	p	p	a	p	a	p	p	p	p	p	p	a	p	p	a	p	p	p	p	p	p	p	p	p	a	p	p	p	p	p	a	a
145	Y3088	AC3065	a	p	p	a	p	a	a	p	p	p	-	p	a	a	p	p	p	p	p	a	p	a	a	p	p	a	p	p	a	p	p	a	p	a	p	p	p	p	a	a	a	p	p	p	p	p	p
146	Y3088	AC3065	a	p	p	a	p	p	a	p	p	p	-	p	p	a	p	p	p	a	p	p	p	a	p	p	p	p	p	p	p	p	p	p	p	p	p	p	p	p	p	p	a	p	p	a	p	p	p
147	Y3088	AC3065	a	a	p	a	a	a	a	p	a	p	-	a	p	a	p	p	p	a	a	a	p	p	a	p	p	p	a	a	p	p	p	p	p	p	a	p	p	a	p	a	a	p	p	a	p	p	a
148	Y3088	AC3065	a	a	p	a	a	a	a	p	a	p	-	p	p	a	p	p	p	a	p	p	a	p	p	p	p	a	a	p	p	p	p	a	p	a	a	p	p	p	p	a	p	p	p	a	p	p	a
149	Y3088	AC3065	a	p	p	a	p	a	a	p	a	p	-	a	a	a	p	p	p	p	a	p	p	p	a	p	p	a	a	p	a	p	p	a	p	a	a	p	a	p	p	a	p	a	p	a	p	p	a
150	Y3088	AC3065	a	p	p	a	p	a	a	p	p	p	-	p	a	a	p	p	p	a	p	p	a	p	p	p	p	a	p	p	a	p	p	p	p	p	p	p	p	p	p	a	p	a	p	a	p	a	p
151	Y3088	AC3065	a	p	p	a	p	p	a	p	p	p	-	p	a	p	p	p	p	p	p	p	p	p	a	p	p	p	a	p	p	p	p	p	p	a	p	p	p	p	p	a	p	p	p	a	p	a	p
152	Y3088	AC3065	p	p	p	a	a	p	a	p	p	p	-	a	a	p	p	p	p	a	p	a	a	p	a	p	p	p	p	p	a	p	p	p	p	p	p	p	p	p	p	a	a	p	p	a	p	a	p
153	Y3088	AC3065	a	p	p	a	a	a	a	p	a	p	-	p	p	a	p	p	p	p	p	p	a	p	a	p	p	a	a	p	p	a	p	a	p	p	a	p	p	a	p	a	p	p	p	p	p	a	a
154	Y3088	AC3065	a	p	p	a	a	a	a	p	a	p	-	a	a	a	p	a	p	a	a	a	a	p	a	p	p	a	a	a	a	a	a	a	p	a	a	a	a	a	a	a	a	a	a	a	a	a	a
155	Y3088	AC3065	a	a	p	a	a	a	a	a	a	p	-	a	a	a	p	p	p	p	a	p	a	p	a	p	p	a	a	a	a	a	a	a	p	a	a	p	a	a	p	a	a	p	p	a	p	a	a
156	Y3088	AC3065	a	p	p	p	p	p	a	p	p	p	-	p	a	a	p	p	p	p	p	p	p	p	a	p	p	p	p	p	p	p	p	p	p	a	p	p	p	p	p	p	a	p	p	p	p	p	p
157	Y3088	AC3065	a	p	p	a	a	a	p	p	p	p	-	a	p	a	p	p	p	p	p	a	p	p	p	p	p	p	a	p	a	p	a	p	p	p	p	p	p	p	p	a	a	p	p	a	p	a	p
158	Y3088	AC3065	a	p	p	a	a	a	a	p	p	p	-	a	p	a	p	p	p	p	a	p	a	p	a	p	p	a	a	p	a	p	a	a	p	a	a	p	p	a	p	a	p	p	p	p	p	a	a
159	Y3088	AC3065	a	p	p	a	a	a	a	p	a	p	-	a	a	a	p	p	p	p	p	p	a	p	p	p	p	a	a	p	p	p	p	p	p	a	a	p	p	a	p	a	p	p	p	p	p	a	a
160	Y3088	AC3065	a	p	p	a	p	a	p	p	p	p	-	a	p	a	p	p	p	p	p	p	p	p	p	p	p	a	a	p	p	p	a	a	p	a	p	p	p	p	p	a	p	p	a	a	p	p	a
161	Y3088	AC3065	a	p	p	a	a	a	a	p	p	p	-	a	a	p	p	p	p	p	a	a	p	a	a	p	p	a	p	p	p	p	p	a	p	a	p	p	a	a	p	a	a	p	p	p	p	a	a
162	Y3088	AC3065	a	p	p	a	a	a	a	p	a	p	-	a	a	a	p	p	p	p	a	p	p	p	a	p	p	p	a	p	p	a	p	a	p	p	p	p	p	p	p	a	a	p	p	a	p	a	a
163	Y3088	AC3065	a	a	a	a	a	a	a	a	a	a	-	a	a	a	p	a	a	a	a	a	p	p	a	p	p	p	a	a	a	a	a	a	a	a	a	a	a	a	a	a	a	a	p	a	p	a	a
164	Y3088	AC3065	a	p	p	a	a	p	a	p	p	p	-	p	a	a	p	p	p	p	p	p	p	a	a	p	p	p	p	p	p	p	p	a	p	p	p	p	p	p	p	p	p	p	p	p	p	a	p
165	Y3088	AC3065	p	p	p	a	p	p	p	p	p	p	-	p	a	p	p	p	p	a	p	p	a	p	p	p	p	p	a	p	p	p	p	a	p	p	p	p	p	p	p	p	p	p	p	a	p	p	p
166	Y3088	AC3065	a	a	p	p	a	a	p	p	p	p	-	p	a	a	p	p	p	p	p	a	p	p	a	p	p	p	a	p	p	p	p	a	p	p	p	p	p	p	p	a	a	p	p	a	p	a	a
167	Y3088	AC3065	p	a	p	p	a	a	p	p	p	p	-	a	p	a	p	p	a	p	a	a	p	p	a	p	p	a	p	p	p	p	p	a	p	p	a	p	a	p	p	a	a	p	p	a	p	a	a
168	Y3088	AC3065	a	p	p	p	a	p	p	p	p	p	-	p	a	p	p	p	p	p	p	p	a	p	p	p	p	p	p	p	p	p	p	p	p	p	p	p	p	p	p	p	p	p	p	p	p	a	p
169	Y3088	AC3065	a	p	p	a	a	a	a	p	p	p	-	p	p	p	p	p	p	p	p	p	a	p	p	p	p	a	a	p	p	p	p	a	p	p	p	p	p	p	p	p	p	p	p	p	p	p	p
170	Y3088	AC3065	a	a	p	a	a	a	a	p	p	p	-	p	p	a	p	p	p	a	p	a	p	a	p	p	p	p	p	p	p	p	a	a	p	p	a	p	p	p	p	a	p	p	p	a	p	a	a
171	Y3088	AC3065	a	p	p	a	a	a	p	p	p	p	-	a	a	p	p	p	p	p	p	p	a	p	a	p	p	a	a	p	a	p	a	p	p	p	a	p	p	a	p	a	a	p	p	p	p	p	p
172	Y3088	AC3065	a	p	p	p	a	p	p	p	p	p	p	p	p	a	p	p	p	a	p	p	p	p	p	p	p	a	p	p	p	a	p	a	p	a	p	p	p	p	p	a	p	p	p	p	p	a	a
173	Y3088	AC3065	a	p	p	p	a	a	p	p	a	p	-	a	p	p	p	p	p	a	p	a	a	a	p	p	p	a	p	p	p	p	a	p	p	p	a	p	p	p	p	a	a	p	p	p	p	a	p
174	Y3088	AC3065	a	p	p	a	a	a	a	p	p	p	-	p	a	a	p	p	p	a	p	p	a	p	p	p	p	a	p	p	a	p	p	a	p	p	p	p	p	p	p	a	a	p	p	p	p	p	p
175	Y3088	AC3065	p	p	p	a	a	p	a	p	p	p	-	p	a	a	p	p	p	p	p	a	a	a	p	p	p	p	p	p	p	p	p	a	p	a	p	p	p	a	p	a	p	p	p	a	p	p	p
176	Y3088	AC3065	a	p	p	a	a	a	a	p	p	p	-	p	p	a	p	p	p	p	p	a	p	a	p	p	p	p	p	p	a	p	p	a	p	a	p	p	p	p	p	p	p	p	p	p	p	p	p
177	Y3088	AC3065	a	p	p	a	a	p	p	p	p	p	-	p	a	a	p	p	p	p	p	p	a	p	a	p	p	a	a	p	a	p	a	a	p	a	a	p	p	a	p	a	p	p	p	p	p	a	p
178	Y3088	AC3065	a	p	p	p	a	a	a	p	p	p	-	a	p	a	p	p	p	p	a	a	p	a	p	p	p	a	a	p	p	p	a	a	p	a	a	p	a	a	p	a	p	p	p	p	p	p	a
179	Y3088	AC3065	p	a	a	p	p	a	a	p	p	p	-	a	a	a	p	p	p	p	a	p	a	p	a	p	p	a	p	a	a	a	a	a	p	a	a	a	a	a	a	a	a	a	a	a	a	p	a
180	Y3088	AC3065	a	p	a	a	a	a	a	p	a	a	-	a	a	a	p	a	p	a	a	p	a	p	a	p	p	a	p	a	a	a	a	a	p	a	a	a	p	a	a	a	a	a	a	a	a	a	a
181	Y3088	AC3065	p	a	a	p	a	a	a	p	a	a	-	a	a	a	p	p	p	p	a	p	a	p	a	p	p	p	a	a	a	p	a	p	p	a	a	a	p	a	a	a	a	a	a	a	a	a	a
182	Y3088	AC3065	p	a	a	a	a	a	a	p	a	p	-	a	a	a	p	p	p	a	p	a	a	p	a	p	p	a	p	p	a	a	a	a	p	a	a	a	a	a	a	a	a	a	a	a	a	a	p
183	Y3088	AC3065	a	a	p	a	p	a	a	a	a	a	-	a	a	a	p	a	p	a	a	p	a	p	a	p	p	a	a	a	a	a	a	a	p	a	a	a	a	a	p	a	a	a	a	a	a	a	a
184	Y3088	AC3065	a	a	a	a	p	a	a	a	a	a	-	a	a	a	p	a	p	a	a	p	p	p	a	p	p	p	a	a	a	a	a	a	p	a	a	a	a	a	a	a	a	a	a	a	a	a	a
185	Y3088	AC3065	a	p	a	a	p	a	a	p	a	p	-	a	a	a	p	p	p	a	p	p	a	p	a	p	p	p	a	a	a	a	a	a	p	a	a	p	p	a	p	a	a	a	a	a	a	a	p
186	Y3088	AC3065	-	-	-	-	-	-	-	-	-	-	-	-	-	-	-	-	-	-	-	-	-	-	-	-	-	-	-	-	-	-	-	-	-	-	-	-	-	-	-	-	-	-	-	-	-	-	-
187	Y3088	AC3065	p	a	a	p	p	a	a	a	a	a	-	a	a	p	p	p	p	a	a	p	p	p	a	p	p	p	a	a	a	p	a	a	p	a	a	a	a	a	p	a	a	a	a	a	a	a	a
188	Y3088	AC3065	p	p	a	p	p	a	a	p	p	p	-	a	a	a	p	p	p	a	p	p	a	p	a	p	p	p	a	a	a	a	a	a	p	a	a	a	p	a	p	a	a	a	a	a	a	a	p
189	Y3088	AC3065	a	a	a	a	p	a	a	a	a	a	-	a	a	a	p	a	p	a	a	p	a	p	a	p	p	a	a	a	a	a	a	a	p	a	a	a	a	a	p	a	a	a	a	a	a	a	a
190	Y3088	AC3065	p	p	a	p	p	a	a	p	a	p	-	a	a	p	p	p	p	a	p	p	a	p	a	p	p	a	p	a	a	p	a	p	p	a	a	a	a	a	p	a	a	a	a	a	a	a	p
191	Y3088	AC3065	a	a	a	a	p	a	a	p	a	p	-	a	a	a	p	p	p	a	a	p	p	p	a	p	p	a	a	a	a	a	a	a	p	a	a	a	p	a	p	a	a	a	a	a	a	a	a
192	Y3088	AC3065	a	a	a	a	p	a	a	a	a	a	-	a	a	a	a	a	p	a	a	p	a	a	a	a	p	p	a	a	a	a	a	a	a	a	a	a	a	a	a	a	a	a	a	a	a	a	a
193	Y3088	AC3065	a	p	a	p	p	a	a	p	p	p	-	p	a	a	p	p	p	p	a	p	p	p	a	p	p	p	a	a	a	p	a	a	p	a	a	a	p	a	a	a	a	a	a	a	a	a	p
194	Y3088	AC3065	p	a	p	p	a	p	a	p	a	p	a	a	p	p	p	p	p	p	p	a	a	p	a	p	p	p	a	p	p	p	a	p	p	a	a	p	p	a	p	a	a	p	p	a	p	a	a
195	Y3088	AC3065	p	a	p	p	a	a	p	p	a	p	p	a	p	p	p	p	p	p	a	a	p	p	a	p	p	p	a	p	p	p	p	a	p	p	a	p	a	p	p	a	p	p	p	a	p	p	a
196	Y3088	AC3065	p	a	p	p	p	p	a	p	p	p	p	p	a	a	p	p	p	p	-	a	p	a	a	p	p	-	-	-	-	-	-	-	-	-	-	-	-	-	-	-	-	-	-	-	-	a	p
197	Y3088	AC3065	a	p	p	p	p	p	p	p	p	p	a	a	a	p	p	p	p	p	-	a	a	p	a	p	p	-	-	-	-	-	-	-	-	-	-	-	-	-	-	-	-	-	-	-	-	a	p
198	Y3088	AC3065	a	a	a	a	a	a	a	a	a	a	a	a	a	a	a	a	a	a	-	a	a	a	a	a	a	-	-	-	-	-	-	-	-	-	-	-	-	-	-	-	-	-	-	-	-	p	a
199	Y3088	AC3065	a	p	p	a	p	p	p	p	a	p	p	a	p	a	p	p	p	p	-	a	p	a	p	p	p	-	-	-	-	-	-	-	-	-	-	-	-	-	-	-	-	-	-	-	-	p	p
200	Y3088	AC3065	a	p	p	p	p	p	a	p	a	p	a	p	p	a	p	p	p	p	-	a	p	a	p	p	p	-	-	-	-	-	-	-	-	-	-	-	-	-	-	-	-	-	-	-	-	a	p
201	Y3088	AC3065	a	p	p	p	p	p	a	a	a	p	a	a	p	a	p	a	p	a	-	a	p	a	p	p	p	-	-	-	-	-	-	-	-	-	-	-	-	-	-	-	-	-	-	-	-	p	p
202	Y3088	AC3065	p	a	p	p	a	a	p	p	a	p	p	p	p	a	p	p	p	a	a	a	a	p	p	p	p	a	a	p	a	p	p	a	p	a	a	p	a	p	p	a	p	p	p	p	p	a	a
203	Y3088	AC3065	a	p	p	p	p	a	a	p	p	p	p	a	p	a	p	p	p	a	p	p	a	p	a	p	p	a	p	p	p	p	p	p	p	a	a	p	p	p	p	p	p	p	p	p	p	a	a
204	Y3088	AC3065	a	p	p	p	p	p	a	p	p	p	p	a	a	p	p	p	p	a	p	a	p	p	p	p	p	a	a	p	p	p	p	a	p	p	a	p	p	p	p	a	a	p	p	p	p	a	a
205	Y3088	AC3065	a	p	p	a	a	a	a	p	p	p	p	p	a	a	p	p	p	p	p	a	p	p	a	p	p	p	p	p	p	p	p	a	p	a	p	p	p	a	p	a	a	p	p	p	p	p	p
206	Y3088	AC3065	a	p	p	p	p	a	a	p	p	p	p	a	p	a	p	p	p	p	a	a	p	p	p	p	p	p	p	p	p	p	a	a	p	a	p	p	p	p	p	a	p	p	p	p	p	p	p
207	Y3088	AC3065	a	p	p	p	a	a	a	p	a	p	p	a	a	a	p	p	p	p	a	a	p	a	p	p	p	a	a	a	a	p	a	a	p	a	a	a	a	a	p	a	a	a	a	a	a	p	a
208	Y3088	AC3065	a	p	p	a	a	p	a	p	p	p	a	a	p	a	p	p	p	p	a	p	p	p	a	p	p	a	p	p	a	p	a	p	p	a	a	p	p	p	p	p	a	p	p	p	p	p	p
209	Y3088	AC3065	a	p	p	a	p	a	p	p	p	p	a	a	a	p	p	p	p	p	p	p	a	p	p	p	p	a	a	p	p	p	p	p	p	p	a	p	p	p	p	p	a	p	p	a	p	p	p
210	Y3088	AC3065	a	p	p	a	a	a	a	p	a	a	p	a	a	a	p	p	p	a	a	p	a	p	p	p	p	a	p	a	a	p	a	a	p	a	a	p	a	a	a	a	p	a	p	a	p	a	a
211	Y3088	AC3065	p	p	p	a	p	a	a	p	p	p	a	p	p	a	p	a	p	p	p	a	p	a	p	p	p	a	a	a	a	p	p	a	p	a	a	p	p	p	p	a	p	p	p	a	p	p	p
212	Y3088	AC3065	p	p	p	a	a	a	p	p	p	p	a	p	p	p	p	p	p	a	p	a	a	p	a	p	p	a	p	p	p	p	p	p	p	p	p	p	p	p	p	a	p	p	p	a	p	p	p
213	Y3088	AC3065	p	p	p	p	p	a	p	p	p	p	a	p	p	a	p	p	p	a	p	p	a	p	a	p	p	a	a	p	p	p	p	a	p	p	p	p	p	p	p	a	p	p	p	a	p	p	a
214	Y3088	AC3065	a	p	p	a	p	a	p	p	a	p	a	a	a	a	p	p	p	p	a	p	p	p	a	p	p	p	p	p	a	p	a	a	p	a	a	p	p	p	p	a	p	p	p	p	p	a	a
215	Y3088	AC3065	a	p	p	a	p	a	a	p	a	p	a	a	a	a	p	p	p	a	p	p	a	p	a	p	p	p	a	p	a	p	p	a	p	a	p	p	p	p	p	a	p	p	p	p	p	a	a
216	Y3088	AC3065	a	p	p	a	a	a	p	p	p	p	p	p	p	a	p	p	p	p	p	a	a	p	a	p	p	a	p	p	p	p	p	a	p	a	a	p	p	p	a	p	p	p	p	p	p	a	p
217	Y3088	AC3065	a	p	p	p	a	p	a	p	p	p	p	p	p	a	p	p	p	p	p	a	a	p	a	p	p	p	a	p	p	p	p	p	p	p	p	p	p	p	p	a	p	p	p	p	p	a	p
218	Y3088	AC3065	a	p	p	a	a	a	a	p	p	p	a	a	a	p	p	p	p	a	p	a	p	p	p	p	p	p	p	p	p	p	p	p	p	a	p	p	p	p	p	p	p	p	p	a	p	a	p
219	Y3088	AC3065	a	p	p	p	a	p	p	p	p	p	p	p	a	a	p	p	p	p	a	a	p	p	p	p	p	a	a	p	p	p	p	p	p	p	p	p	p	p	p	p	p	p	p	a	p	p	p
220	Y3088	AC3065	a	p	p	a	a	a	a	p	a	p	p	p	p	p	p	p	p	a	p	a	p	p	a	p	p	p	p	p	p	p	p	a	p	p	p	p	p	p	p	a	a	p	p	a	p	a	p
221	Y3088	AC3065	a	p	p	a	p	p	a	p	a	p	a	a	a	a	p	a	p	a	p	a	a	p	p	p	p	p	a	p	p	p	p	a	p	a	p	p	p	a	p	p	p	p	p	a	p	a	a
222	Y3088	AC3065	p	p	p	a	p	p	a	p	p	p	a	p	p	a	p	p	p	a	p	p	a	p	p	p	p	p	p	p	p	p	p	a	p	a	p	p	p	p	p	p	a	p	p	a	p	a	p
223	Y3088	AC3065	a	p	p	a	p	a	a	p	p	p	a	p	a	a	p	p	p	p	a	a	a	p	a	p	p	p	p	p	p	p	p	a	p	a	a	p	a	a	p	a	p	p	p	a	a	a	a
224	Y3088	AC3065	a	p	p	a	a	a	p	p	p	p	p	p	a	p	p	p	p	p	p	a	a	a	a	p	p	a	a	p	a	p	p	a	p	p	a	p	a	a	p	p	a	p	p	p	p	p	p
225	Y3088	AC3065	p	p	p	p	p	p	p	p	a	p	p	p	a	p	p	p	p	a	p	p	a	p	p	p	p	p	a	p	a	p	p	p	p	a	p	p	p	p	p	p	a	p	p	p	p	p	p
226	Y3088	AC3065	a	p	p	p	a	p	p	p	p	p	a	p	a	p	p	p	p	p	a	p	a	p	p	p	p	a	p	p	p	p	p	p	p	p	p	p	p	p	p	p	a	p	p	p	p	a	p
227	Y3088	AC3065	p	p	p	a	a	a	a	p	p	p	a	p	p	a	p	p	p	p	p	a	p	p	p	p	p	p	a	p	p	p	p	p	p	a	p	p	p	p	p	a	p	p	p	p	p	a	p
228	Y3088	AC3065	-	-	-	-	-	-	-	-	-	-	-	-	-	-	-	-	-	-	-	-	-	-	-	-	-	-	-	-	-	-	-	-	-	-	-	-	-	-	-	-	-	-	-	-	-	-	-
229	Y3088	AC3065	a	p	p	p	p	p	p	p	p	p	p	p	a	p	p	p	p	p	p	p	a	p	a	p	p	a	a	p	p	p	p	p	p	a	p	p	p	p	p	p	p	p	p	a	p	p	p
230	Y3088	AC3065	a	p	p	p	a	p	a	p	p	p	a	p	a	a	p	p	p	p	p	a	p	p	p	p	p	p	a	p	p	p	p	p	p	a	p	p	p	p	p	p	p	p	p	p	p	p	p
231	Y3088	AC3065	a	p	p	p	p	a	p	p	p	p	p	p	a	a	p	p	p	p	p	p	a	p	a	p	p	a	a	p	p	p	p	p	p	a	p	p	p	p	p	p	p	p	p	a	p	p	p
232	Y3088	AC3065	p	p	p	a	p	p	p	a	a	p	p	a	a	a	p	p	p	a	p	a	p	p	a	p	p	p	a	p	a	p	a	p	p	a	a	p	p	p	p	a	p	p	p	a	p	a	p
233	Y3088	AC3065	a	p	p	a	a	a	p	p	p	p	p	p	a	a	p	p	p	a	p	a	a	p	p	p	p	p	a	p	p	p	p	a	p	p	p	p	p	p	p	p	p	p	p	a	p	a	p
234	Y3088	AC3065	a	p	p	a	p	a	a	p	p	p	a	a	a	a	p	p	p	a	p	p	a	a	p	p	p	a	p	p	a	p	a	a	p	p	p	p	p	p	p	p	p	p	p	a	p	a	p
235	Y3088	AC3065	a	p	p	a	a	a	a	p	a	p	a	p	p	a	p	p	p	p	p	a	p	p	a	p	p	a	p	a	a	p	p	a	p	p	a	p	a	p	p	a	a	p	p	p	p	p	p
236	Y3088	AC3065	p	p	p	a	a	p	a	p	p	p	p	a	a	a	p	p	p	a	p	a	a	p	p	p	p	p	a	p	p	p	p	a	p	p	a	p	p	p	p	p	a	a	p	a	p	a	p
237	Y3088	AC3065	a	p	p	a	a	a	a	p	p	p	a	p	p	a	p	p	p	p	p	p	p	p	a	p	p	a	a	p	p	p	p	p	p	p	p	p	p	p	p	a	p	p	p	p	p	a	p
238	Y3088	AC3065	a	p	p	a	p	a	p	p	a	p	p	p	p	a	p	p	p	a	p	a	a	p	p	p	p	p	a	p	p	p	p	p	p	p	p	p	p	p	p	p	p	p	p	p	p	a	p
239	Y3088	AC3065	a	p	p	p	p	a	a	p	p	p	a	p	a	p	p	p	p	a	p	a	p	p	p	p	p	a	p	p	p	p	p	p	p	p	p	p	p	p	p	a	p	p	p	a	p	a	p
240	Y3088	AC3065	a	a	p	a	p	a	a	p	p	p	a	a	a	p	p	p	p	p	p	a	a	p	a	p	p	a	a	p	p	p	p	a	p	p	a	p	p	p	p	a	a	a	p	a	a	a	a
241	Y3088	AC3065	a	p	p	a	p	a	p	p	a	p	a	p	a	p	p	p	p	p	p	a	a	p	p	p	p	a	a	p	p	p	p	p	p	a	p	p	p	p	p	p	a	p	p	p	p	a	p
242	Y3088	AC3065	a	p	p	a	p	a	a	p	p	p	a	a	p	p	p	p	p	a	p	a	p	p	a	p	p	a	p	p	a	p	p	a	p	a	p	p	a	p	p	p	p	p	p	p	p	a	p
243	Y3088	AC3065	a	p	p	a	p	a	a	p	p	p	p	p	p	a	p	p	p	a	p	p	a	p	a	p	p	a	p	p	a	p	p	p	p	p	p	p	p	p	p	a	a	p	p	p	p	a	p
244	Y3088	AC3065	a	a	p	p	a	a	a	p	a	p	p	p	a	a	p	p	p	p	p	a	p	a	p	p	p	a	a	p	p	p	p	p	p	p	p	p	p	p	p	a	a	p	p	p	p	a	a
245	Y3088	AC3065	p	p	p	a	p	a	a	p	p	p	p	p	a	a	p	p	p	a	p	a	p	a	a	p	p	p	p	p	p	p	p	a	p	p	p	p	p	p	p	a	p	p	p	a	p	a	p
246	Y3088	AC3065	p	p	p	a	p	a	a	p	p	p	a	p	a	a	p	p	p	a	p	a	p	a	p	p	p	p	a	p	a	p	p	p	a	p	p	p	p	p	p	a	p	p	p	p	p	p	p
247	Y3088	AC3065	p	p	p	a	p	a	p	a	a	p	p	p	p	p	p	p	p	p	p	a	a	p	a	p	p	a	p	p	p	p	p	p	p	a	p	p	p	p	p	a	p	p	p	p	p	a	a
248	Y3088	AC3065	-	-	-	-	-	-	-	-	-	-	-	-	-	-	-	-	-	-	-	-	-	-	-	-	-	-	-	-	-	-	-	-	-	-	-	-	-	-	-	-	-	-	-	-	-	-	-
249	Y3088	AC3065	a	p	p	a	a	p	p	p	a	p	a	p	a	p	p	p	p	p	p	a	p	p	a	p	p	a	a	p	a	p	p	p	p	p	a	p	p	a	p	p	a	a	p	a	a	p	p
250	Y3088	AC3065	p	p	p	p	p	a	p	p	p	p	a	p	a	a	p	p	p	a	p	p	a	p	a	p	p	a	a	p	p	p	p	a	p	p	p	p	a	p	p	p	p	p	p	p	p	p	p
251	Y3088	AC3065	-	-	-	-	-	-	-	-	-	-	-	-	-	-	-	-	-	-	-	-	-	-	-	-	-	-	-	-	-	-	-	-	-	-	-	-	-	-	-	-	-	-	-	-	-	-	-
252	Y3088	AC3065	a	p	p	a	p	a	p	p	a	p	p	p	a	a	p	p	p	a	a	a	p	p	a	p	p	a	p	p	a	p	p	a	p	a	p	p	a	p	p	a	a	p	p	a	p	p	p
253	Y3088	AC3065	p	p	p	a	p	p	p	p	p	p	a	p	a	p	p	p	p	p	p	p	a	p	a	p	p	p	p	p	a	p	p	a	p	p	p	p	p	p	p	p	a	p	p	p	a	a	p
254	Y3088	AC3065	a	p	p	p	a	p	a	p	p	p	p	p	p	a	p	p	p	a	p	a	a	p	p	p	p	a	p	a	p	p	p	a	p	p	p	p	p	p	p	p	a	p	p	a	p	a	p
255	Y3088	AC3065	a	p	p	p	p	a	p	a	p	p	a	p	a	p	p	p	p	a	p	a	a	p	p	p	p	a	p	p	p	a	p	a	p	p	p	p	p	p	p	a	p	p	p	p	p	a	a
256	Y3088	AC3065	a	p	p	a	a	p	p	a	p	p	p	p	p	a	p	p	p	p	p	a	a	p	a	p	p	a	a	a	a	p	a	a	p	a	a	a	a	a	a	a	a	a	a	a	a	a	p
257	Y3088	AC3065	a	a	p	a	p	a	a	p	a	p	a	a	p	p	p	p	p	p	a	p	p	p	a	p	p	a	a	a	a	a	a	a	p	a	a	p	a	p	p	a	p	p	p	p	p	a	a
258	Y3088	AC3065	a	p	p	p	a	p	a	p	a	p	a	p	a	a	p	p	p	a	p	p	a	p	p	p	p	a	p	p	a	p	a	p	p	a	a	p	p	p	p	a	a	p	p	a	p	a	p
259	Y3088	AC3065	a	p	p	p	p	p	a	p	p	p	p	p	a	a	p	p	p	a	p	p	a	p	a	a	p	a	a	p	p	p	p	p	p	p	p	p	p	p	p	p	a	p	p	a	a	p	p
260	Y3088	AC3065	a	p	p	a	p	a	p	p	a	p	a	p	a	p	p	p	p	p	p	a	p	a	p	p	p	a	p	p	p	p	p	a	p	p	p	p	p	p	p	a	a	p	p	p	p	a	p
261	Y3088	AC3065	p	p	p	p	a	p	a	p	a	p	p	p	a	a	p	p	p	p	p	a	p	p	a	p	p	a	p	p	p	p	p	p	p	p	p	p	p	p	p	p	p	p	p	a	p	a	p
262	Y3088	AC3065	a	p	p	p	p	a	a	p	p	p	p	p	a	a	p	p	p	p	p	a	p	a	a	p	p	a	p	p	p	p	p	p	p	a	p	p	p	p	a	p	a	p	p	a	p	a	p
263	Y3088	AC3065	a	p	p	a	p	a	p	p	a	p	p	p	a	p	p	p	p	a	p	a	p	a	p	p	p	p	p	p	p	p	p	p	p	p	p	p	p	p	p	p	p	p	p	a	p	p	p
264	Y3088	AC3065	p	p	p	a	p	a	p	p	p	p	p	p	a	p	p	p	p	p	p	a	a	p	p	p	p	p	p	p	p	p	p	a	p	p	p	p	p	p	p	a	p	p	p	a	p	a	p
265	Y3088	AC3065	a	p	p	p	a	a	a	p	p	p	a	p	a	p	p	p	p	p	a	p	p	p	a	p	p	p	p	p	a	p	p	p	p	p	p	p	p	p	p	p	a	p	p	a	p	p	p
266	Y3088	AC3065	p	p	p	p	a	a	a	p	a	p	p	p	a	a	p	p	p	p	p	a	a	p	p	p	p	p	a	a	a	a	p	p	p	a	a	p	p	p	a	a	p	p	p	p	a	a	a
267	Y3088	AC3065	p	p	p	p	p	p	a	p	p	p	p	p	p	p	p	p	p	p	p	a	a	p	p	p	p	p	a	p	p	p	a	a	p	p	p	p	p	p	p	p	a	p	p	p	p	p	p
268	Y3088	AC3065	a	p	p	a	p	a	a	p	a	a	a	a	a	a	p	p	p	p	p	a	a	p	p	p	p	p	a	p	a	p	p	p	p	a	p	p	p	p	p	p	a	p	p	a	p	a	p
269	Y3088	AC3065	a	a	p	a	p	p	p	p	p	p	a	p	p	a	p	p	p	p	p	p	a	p	p	p	p	a	a	p	a	p	p	p	p	p	a	p	p	p	p	a	p	p	p	p	p	a	a
270	Y3088	AC3065	a	p	p	a	p	p	a	p	p	p	a	p	a	a	p	p	p	p	p	p	p	p	p	p	p	a	p	p	a	a	p	p	p	p	p	p	p	p	p	p	a	p	p	p	p	a	p
271	Y3088	AC3065	a	p	p	a	p	a	a	p	a	p	a	a	a	a	p	p	p	p	p	p	a	p	p	p	p	a	p	p	a	p	a	p	p	p	p	p	p	p	p	a	p	p	p	a	p	a	p
272	Y3088	AC3065	-	-	-	-	-	-	-	-	-	-	-	-	-	-	-	-	-	-	-	-	-	-	-	-	-	-	-	-	-	-	-	-	-	-	-	-	-	-	-	-	-	-	-	-	-	-	-
273	Y3088	AC3065	a	p	p	a	p	a	p	p	p	p	a	p	p	a	p	p	p	p	p	p	a	p	a	p	p	p	p	p	p	p	p	a	p	p	p	p	p	p	p	a	p	p	p	p	p	a	p
274	Y3088	AC3065	a	p	p	a	a	p	a	p	p	p	p	p	a	a	p	p	p	p	p	a	a	a	a	p	p	a	a	p	p	p	p	a	p	a	p	p	p	p	p	a	a	p	p	p	p	a	a
275	Y3088	AC3065	a	p	p	a	p	a	p	p	p	p	p	p	a	p	p	p	p	p	p	a	p	p	a	p	p	p	p	p	p	p	p	a	p	a	p	p	p	p	p	p	a	p	p	p	a	a	p
276	Y3088	AC3065	a	p	p	p	p	a	p	a	a	p	a	p	a	p	p	p	p	a	p	p	a	p	p	p	p	p	p	p	p	p	p	p	p	a	a	p	p	p	p	p	p	p	p	a	p	a	p
277	Y3088	AC3065	-	-	-	-	-	-	-	-	-	-	-	-	-	-	-	-	-	-	-	-	-	-	-	-	-	-	-	-	-	-	-	-	-	-	-	-	-	-	-	-	-	-	-	-	-	-	-
278	Y3088	AC3065	a	p	p	a	a	p	p	p	p	p	a	p	a	a	p	p	p	a	p	a	a	p	p	p	p	a	p	p	p	p	p	a	p	p	p	p	p	p	p	p	p	p	p	p	p	a	p
279	Y3088	AC3065	a	p	p	p	p	p	p	p	p	p	p	a	a	p	p	p	p	p	p	a	a	p	p	p	p	a	p	p	p	p	a	a	p	p	p	p	p	p	p	p	p	p	p	a	p	a	p
280	Y3088	AC3065	a	p	p	a	p	p	p	a	p	p	a	p	a	p	p	p	p	p	p	a	a	p	p	p	p	p	p	p	p	p	p	p	p	p	p	p	p	p	p	a	p	p	p	a	p	p	p
281	Y3088	AC3065	p	p	p	a	a	p	p	p	p	p	a	a	a	p	p	p	p	a	p	a	p	a	p	p	p	a	a	p	p	p	p	p	p	a	p	p	p	p	p	a	p	p	p	a	p	p	p
282	Y3088	AC3065	a	p	p	a	a	p	p	a	a	p	p	p	p	p	p	p	p	a	a	a	a	p	p	p	p	a	a	a	p	p	p	a	p	p	p	p	p	p	p	a	a	p	p	a	p	p	a
283	Y3088	AC3065	a	p	p	a	p	p	a	p	a	p	a	p	p	a	p	p	p	a	a	a	p	p	p	p	p	a	a	a	p	p	p	p	p	a	p	p	a	p	p	a	p	p	p	p	p	a	p
284	Y3088	AC3065	p	p	p	p	p	a	a	p	p	p	a	p	a	a	p	p	p	p	p	a	a	p	p	p	p	p	p	p	p	p	p	a	p	p	a	p	p	p	p	p	p	p	p	p	p	a	p
285	Y3088	AC3065	a	p	p	p	p	p	a	p	p	p	p	p	a	p	p	p	p	p	p	p	a	p	a	p	p	p	a	p	p	p	p	a	p	p	p	p	p	p	p	a	p	p	p	p	p	a	p
286	Y3088	AC3065	p	a	p	p	p	a	a	p	a	p	a	a	a	a	p	p	p	a	p	a	a	p	a	p	p	a	a	a	a	p	a	a	p	a	a	p	p	a	p	a	p	p	p	a	p	p	a
287	Y3088	AC3065	p	a	p	a	a	p	a	p	a	p	a	a	p	a	p	p	a	p	-	a	p	a	a	a	p	-	-	-	-	-	-	-	-	-	-	-	-	-	-	-	-	-	-	-	-	p	p
288	Y3088	AC3065	a	a	p	p	a	a	a	a	a	p	a	p	p	a	p	p	a	p	-	a	p	a	p	p	p	-	-	-	-	-	-	-	-	-	-	-	-	-	-	-	-	-	-	-	-	p	p
289	Y3088	AC3065	a	p	p	p	p	a	a	p	p	p	p	p	a	p	p	p	p	p	p	a	p	p	a	p	p	p	a	p	a	p	p	a	p	p	p	p	p	p	p	a	p	p	p	p	p	p	p
290	Y3088	AC3065	-	-	-	-	-	-	-	-	-	-	-	-	-	-	-	-	-	-	-	-	-	-	-	-	-	-	-	-	-	-	-	-	-	-	-	-	-	-	-	-	-	-	-	-	-	-	-
291	Y3088	AC3065	a	p	p	a	p	p	a	p	a	p	p	a	p	p	p	p	p	p	p	a	a	p	a	p	p	p	a	p	p	p	p	p	p	p	a	p	p	p	p	a	a	p	p	p	p	a	p
292	Y3088	AC3065	p	p	p	a	p	a	a	p	a	p	p	a	p	p	p	p	p	p	p	p	p	p	p	p	p	p	p	p	p	p	p	a	p	p	p	p	p	p	p	a	p	p	p	p	p	p	p
293	Y3088	AC3065	p	p	p	a	p	a	p	p	a	p	a	a	a	p	p	p	p	a	p	p	a	p	p	p	p	a	p	p	p	p	p	a	p	p	p	p	p	p	p	a	a	p	p	p	p	a	p
294	Y3088	AC3065	p	p	p	a	p	p	a	p	p	p	a	p	a	p	p	p	p	a	p	a	a	p	a	p	p	p	p	p	p	p	p	p	p	p	p	p	p	p	p	a	p	p	p	a	p	a	p
295	Y3088	AC3065	p	p	p	a	p	p	p	p	a	p	a	p	a	p	p	p	p	p	p	a	p	a	a	p	p	a	p	p	a	p	p	p	p	p	a	p	p	p	p	a	a	p	p	a	p	p	p
296	Y3088	AC3065	a	p	p	a	p	a	p	p	a	p	p	a	a	p	p	p	p	a	p	a	p	p	a	p	p	a	p	p	a	p	a	p	p	p	p	p	p	p	p	a	p	p	p	p	p	p	p
297	Y3088	AC3065	a	p	p	a	p	p	p	p	a	p	p	p	a	p	p	p	p	p	p	p	a	p	p	p	p	p	p	p	p	p	p	p	p	a	p	p	a	p	p	p	p	p	p	a	p	a	p
298	Y3088	AC3065	a	p	p	a	a	p	a	p	p	p	p	p	a	p	p	p	p	a	p	a	p	p	p	p	p	a	a	p	p	p	p	a	p	p	p	p	p	p	p	a	p	p	p	a	p	p	p
299	Y3088	AC3065	-	-	-	-	-	-	-	-	-	-	-	-	-	-	-	-	-	-	-	-	-	-	-	-	-	-	-	-	-	-	-	-	-	-	-	-	-	-	-	-	-	-	-	-	-	-	-
300	Y3088	AC3065	a	p	p	a	a	p	a	a	a	p	a	a	a	p	p	p	p	p	-	a	p	a	a	a	p	-	-	-	-	-	-	-	-	-	-	-	-	-	-	-	-	-	-	-	-	a	p
301	Y3088	AC3065	p	p	p	a	a	p	p	a	a	p	a	a	p	a	p	a	p	p	-	a	a	p	p	p	p	-	-	-	-	-	-	-	-	-	-	-	-	-	-	-	-	-	-	-	-	a	p
302	Y3088	AC3065	a	p	p	a	a	p	a	a	a	a	a	a	p	a	p	a	a	a	-	a	a	p	p	p	p	-	-	-	-	-	-	-	-	-	-	-	-	-	-	-	-	-	-	-	-	a	p
303	Y3088	AC3065	a	p	p	a	a	a	a	a	a	p	a	a	p	a	p	p	a	a	-	a	p	a	a	a	a	-	-	-	-	-	-	-	-	-	-	-	-	-	-	-	-	-	-	-	-	p	p
304	Y3088	AC3065	p	a	a	a	a	a	a	a	a	a	a	a	a	a	a	a	a	a	-	a	a	a	a	a	a	-	-	-	-	-	-	-	-	-	-	-	-	-	-	-	-	-	-	-	-	p	p
305	Y3088	AC3065	a	p	a	a	a	a	a	a	a	a	a	a	a	a	a	a	a	a	-	a	a	a	a	a	a	-	-	-	-	-	-	-	-	-	-	-	-	-	-	-	-	-	-	-	-	a	p
306	Y3088	AC3065	a	p	p	a	a	a	a	a	a	p	a	a	p	a	p	a	p	p	-	a	p	a	p	a	a	-	-	-	-	-	-	-	-	-	-	-	-	-	-	-	-	-	-	-	-	a	p
307	Y3088	AC3065	a	p	p	a	a	a	p	a	a	p	a	a	p	a	p	a	p	a	-	a	p	a	a	a	p	-	-	-	-	-	-	-	-	-	-	-	-	-	-	-	-	-	-	-	-	p	p
308	Y3088	AC3065	-	-	-	-	-	-	-	-	-	-	-	-	-	-	-	-	-	-	-	-	-	-	-	-	-	-	-	-	-	-	-	-	-	-	-	-	-	-	-	-	-	-	-	-	-	-	-
309	Y3088	AC3065	-	-	-	-	-	-	-	-	-	-	-	-	-	-	-	-	-	-	-	-	-	-	-	-	-	-	-	-	-	-	-	-	-	-	-	-	-	-	-	-	-	-	-	-	-	-	-
310	Y3088	AC3065	-	-	-	-	-	-	-	-	-	-	-	-	-	-	-	-	-	-	-	-	-	-	-	-	-	-	-	-	-	-	-	-	-	-	-	-	-	-	-	-	-	-	-	-	-	-	-
311	Y3088	AC3065	-	-	-	-	-	-	-	-	-	-	-	-	-	-	-	-	-	-	-	-	-	-	-	-	-	-	-	-	-	-	-	-	-	-	-	-	-	-	-	-	-	-	-	-	-	-	-
312	Y3088	AC3065	-	-	-	-	-	-	-	-	-	-	-	-	-	-	-	-	-	-	-	-	-	-	-	-	-	-	-	-	-	-	-	-	-	-	-	-	-	-	-	-	-	-	-	-	-	-	-
313	Y3088	AC3065	-	-	-	-	-	-	-	-	-	-	-	-	-	-	-	-	-	-	-	-	-	-	-	-	-	-	-	-	-	-	-	-	-	-	-	-	-	-	-	-	-	-	-	-	-	-	-
314	Y3088	AC3065	-	-	-	-	-	-	-	-	-	-	-	-	-	-	-	-	-	-	-	-	-	-	-	-	-	-	-	-	-	-	-	-	-	-	-	-	-	-	-	-	-	-	-	-	-	-	-
315	Y3088	AC3065	-	-	-	-	-	-	-	-	-	-	-	-	-	-	-	-	-	-	-	-	-	-	-	-	-	-	-	-	-	-	-	-	-	-	-	-	-	-	-	-	-	-	-	-	-	-	-
316	Y3088	AC3065	-	-	-	-	-	-	-	-	-	-	-	-	-	-	-	-	-	-	-	-	-	-	-	-	-	-	-	-	-	-	-	-	-	-	-	-	-	-	-	-	-	-	-	-	-	-	-
317	Y3088	AC3065	-	-	-	-	-	-	-	-	-	-	-	-	-	-	-	-	-	-	-	-	-	-	-	-	-	-	-	-	-	-	-	-	-	-	-	-	-	-	-	-	-	-	-	-	-	-	-
318	Y3088	AC3065	-	-	-	-	-	-	-	-	-	-	-	-	-	-	-	-	-	-	-	-	-	-	-	-	-	-	-	-	-	-	-	-	-	-	-	-	-	-	-	-	-	-	-	-	-	-	-
319	Y3088	AC3065	-	-	-	-	-	-	-	-	-	-	-	-	-	-	-	-	-	-	-	-	-	-	-	-	-	-	-	-	-	-	-	-	-	-	-	-	-	-	-	-	-	-	-	-	-	-	-
320	Y3088	AC3065	-	-	-	-	-	-	-	-	-	-	-	-	-	-	-	-	-	-	-	-	-	-	-	-	-	-	-	-	-	-	-	-	-	-	-	-	-	-	-	-	-	-	-	-	-	-	-
321	Y3088	AC3065	-	-	-	-	-	-	-	-	-	-	-	-	-	-	-	-	-	-	-	-	-	-	-	-	-	-	-	-	-	-	-	-	-	-	-	-	-	-	-	-	-	-	-	-	-	-	-
322	Y3088	AC3065	-	-	-	-	-	-	-	-	-	-	-	-	-	-	-	-	-	-	-	-	-	-	-	-	-	-	-	-	-	-	-	-	-	-	-	-	-	-	-	-	-	-	-	-	-	-	-
323	Y3088	AC3065	-	-	-	-	-	-	-	-	-	-	-	-	-	-	-	-	-	-	-	-	-	-	-	-	-	-	-	-	-	-	-	-	-	-	-	-	-	-	-	-	-	-	-	-	-	-	-
324	Y3088	AC3065	-	-	-	-	-	-	-	-	-	-	-	-	-	-	-	-	-	-	-	-	-	-	-	-	-	-	-	-	-	-	-	-	-	-	-	-	-	-	-	-	-	-	-	-	-	-	-
325	Y3088	AC3065	-	-	-	-	-	-	-	-	-	-	-	-	-	-	-	-	-	-	-	-	-	-	-	-	-	-	-	-	-	-	-	-	-	-	-	-	-	-	-	-	-	-	-	-	-	-	-
326	Y3088	AC3065	-	-	-	-	-	-	-	-	-	-	-	-	-	-	-	-	-	-	-	-	-	-	-	-	-	-	-	-	-	-	-	-	-	-	-	-	-	-	-	-	-	-	-	-	-	-	-
327	Y3088	AC3065	-	-	-	-	-	-	-	-	-	-	-	-	-	-	-	-	-	-	-	-	-	-	-	-	-	-	-	-	-	-	-	-	-	-	-	-	-	-	-	-	-	-	-	-	-	-	-
328	Y3088	AC3065	-	-	-	-	-	-	-	-	-	-	-	-	-	-	-	-	-	-	-	-	-	-	-	-	-	-	-	-	-	-	-	-	-	-	-	-	-	-	-	-	-	-	-	-	-	-	-
329	Y3088	AC3065	-	-	-	-	-	-	-	-	-	-	-	-	-	-	-	-	-	-	-	-	-	-	-	-	-	-	-	-	-	-	-	-	-	-	-	-	-	-	-	-	-	-	-	-	-	-	-
330	Y3088	AC3065	-	-	-	-	-	-	-	-	-	-	-	-	-	-	-	-	-	-	-	-	-	-	-	-	-	-	-	-	-	-	-	-	-	-	-	-	-	-	-	-	-	-	-	-	-	-	-
331	Y3088	AC3065	-	-	-	-	-	-	-	-	-	-	-	-	-	-	-	-	-	-	-	-	-	-	-	-	-	-	-	-	-	-	-	-	-	-	-	-	-	-	-	-	-	-	-	-	-	-	-
332	Y3088	AC3065	-	-	-	-	-	-	-	-	-	-	-	-	-	-	-	-	-	-	-	-	-	-	-	-	-	-	-	-	-	-	-	-	-	-	-	-	-	-	-	-	-	-	-	-	-	-	-
333	Y3088	AC3065	-	-	-	-	-	-	-	-	-	-	-	-	-	-	-	-	-	-	-	-	-	-	-	-	-	-	-	-	-	-	-	-	-	-	-	-	-	-	-	-	-	-	-	-	-	-	-
334	Y3088	AC3065	-	-	-	-	-	-	-	-	-	-	-	-	-	-	-	-	-	-	-	-	-	-	-	-	-	-	-	-	-	-	-	-	-	-	-	-	-	-	-	-	-	-	-	-	-	-	-
335	Y3088	AC3065	-	-	-	-	-	-	-	-	-	-	-	-	-	-	-	-	-	-	-	-	-	-	-	-	-	-	-	-	-	-	-	-	-	-	-	-	-	-	-	-	-	-	-	-	-	-	-
336	Y3088	AC3065	-	-	-	-	-	-	-	-	-	-	-	-	-	-	-	-	-	-	-	-	-	-	-	-	-	-	-	-	-	-	-	-	-	-	-	-	-	-	-	-	-	-	-	-	-	-	-
337	Y3088	AC3065	-	-	-	-	-	-	-	-	-	-	-	-	-	-	-	-	-	-	-	-	-	-	-	-	-	-	-	-	-	-	-	-	-	-	-	-	-	-	-	-	-	-	-	-	-	-	-
338	Y3088	AC3065	-	-	-	-	-	-	-	-	-	-	-	-	-	-	-	-	-	-	-	-	-	-	-	-	-	-	-	-	-	-	-	-	-	-	-	-	-	-	-	-	-	-	-	-	-	-	-
339	Y3088	AC3065	-	-	-	-	-	-	-	-	-	-	-	-	-	-	-	-	-	-	-	-	-	-	-	-	-	-	-	-	-	-	-	-	-	-	-	-	-	-	-	-	-	-	-	-	-	-	-
340	Y3088	AC3065	-	-	-	-	-	-	-	-	-	-	-	-	-	-	-	-	-	-	-	-	-	-	-	-	-	-	-	-	-	-	-	-	-	-	-	-	-	-	-	-	-	-	-	-	-	-	-
341	Y3088	AC3065	-	-	-	-	-	-	-	-	-	-	-	-	-	-	-	-	-	-	-	-	-	-	-	-	-	-	-	-	-	-	-	-	-	-	-	-	-	-	-	-	-	-	-	-	-	-	-
342	Y3088	AC3065	-	-	-	-	-	-	-	-	-	-	-	-	-	-	-	-	-	-	-	-	-	-	-	-	-	-	-	-	-	-	-	-	-	-	-	-	-	-	-	-	-	-	-	-	-	-	-
343	Y3088	AC3065	-	-	-	-	-	-	-	-	-	-	-	-	-	-	-	-	-	-	-	-	-	-	-	-	-	-	-	-	-	-	-	-	-	-	-	-	-	-	-	-	-	-	-	-	-	-	-
344	Y3088	AC3065	-	-	-	-	-	-	-	-	-	-	-	-	-	-	-	-	-	-	-	-	-	-	-	-	-	-	-	-	-	-	-	-	-	-	-	-	-	-	-	-	-	-	-	-	-	-	-
345	Y3088	AC3065	-	-	-	-	-	-	-	-	-	-	-	-	-	-	-	-	-	-	-	-	-	-	-	-	-	-	-	-	-	-	-	-	-	-	-	-	-	-	-	-	-	-	-	-	-	-	-
346	Y3088	AC3065	-	-	-	-	-	-	-	-	-	-	-	-	-	-	-	-	-	-	-	-	-	-	-	-	-	-	-	-	-	-	-	-	-	-	-	-	-	-	-	-	-	-	-	-	-	-	-
347	Y3088	AC3065	-	-	-	-	-	-	-	-	-	-	-	-	-	-	-	-	-	-	-	-	-	-	-	-	-	-	-	-	-	-	-	-	-	-	-	-	-	-	-	-	-	-	-	-	-	-	-
348	Y3088	AC3065	-	-	-	-	-	-	-	-	-	-	-	-	-	-	-	-	-	-	-	-	-	-	-	-	-	-	-	-	-	-	-	-	-	-	-	-	-	-	-	-	-	-	-	-	-	-	-
349	Y3088	AC3065	-	-	-	-	-	-	-	-	-	-	-	-	-	-	-	-	-	-	-	-	-	-	-	-	-	-	-	-	-	-	-	-	-	-	-	-	-	-	-	-	-	-	-	-	-	-	-
350	Y3088	AC3065	-	-	-	-	-	-	-	-	-	-	-	-	-	-	-	-	-	-	-	-	-	-	-	-	-	-	-	-	-	-	-	-	-	-	-	-	-	-	-	-	-	-	-	-	-	-	-
351	Y3088	AC3065	-	-	-	-	-	-	-	-	-	-	-	-	-	-	-	-	-	-	-	-	-	-	-	-	-	-	-	-	-	-	-	-	-	-	-	-	-	-	-	-	-	-	-	-	-	-	-
352	Y3088	AC3065	-	-	-	-	-	-	-	-	-	-	-	-	-	-	-	-	-	-	-	-	-	-	-	-	-	-	-	-	-	-	-	-	-	-	-	-	-	-	-	-	-	-	-	-	-	-	-
353	Y3088	AC3065	-	-	-	-	-	-	-	-	-	-	-	-	-	-	-	-	-	-	-	-	-	-	-	-	-	-	-	-	-	-	-	-	-	-	-	-	-	-	-	-	-	-	-	-	-	-	-
354	Y3088	AC3065	-	-	-	-	-	-	-	-	-	-	-	-	-	-	-	-	-	-	-	-	-	-	-	-	-	-	-	-	-	-	-	-	-	-	-	-	-	-	-	-	-	-	-	-	-	-	-
355	Y3088	AC3065	-	-	-	-	-	-	-	-	-	-	-	-	-	-	-	-	-	-	-	-	-	-	-	-	-	-	-	-	-	-	-	-	-	-	-	-	-	-	-	-	-	-	-	-	-	-	-
356	Y3088	AC3065	-	-	-	-	-	-	-	-	-	-	-	-	-	-	-	-	-	-	-	-	-	-	-	-	-	-	-	-	-	-	-	-	-	-	-	-	-	-	-	-	-	-	-	-	-	-	-
357	Y3088	AC3065	a	p	p	a	p	p	a	a	p	p	a	a	p	p	p	p	p	a	-	a	p	a	a	p	p	-	-	-	-	-	-	-	-	-	-	-	-	-	-	-	-	-	-	-	-	a	p
358	Y3088	AC3065	-	-	-	-	-	-	-	-	-	-	-	-	-	-	-	-	-	-	-	-	-	-	-	-	-	-	-	-	-	-	-	-	-	-	-	-	-	-	-	-	-	-	-	-	-	-	-
359	Y3088	AC3065	-	-	-	-	-	-	-	-	-	-	-	-	-	-	-	-	-	-	-	-	-	-	-	-	-	-	-	-	-	-	-	-	-	-	-	-	-	-	-	-	-	-	-	-	-	-	-
360	Y3088	AC3065	-	-	-	-	-	-	-	-	-	-	-	-	-	-	-	-	-	-	-	-	-	-	-	-	-	-	-	-	-	-	-	-	-	-	-	-	-	-	-	-	-	-	-	-	-	-	-
361	Y3088	AC3065	-	-	-	-	-	-	-	-	-	-	-	-	-	-	-	-	-	-	-	-	-	-	-	-	-	-	-	-	-	-	-	-	-	-	-	-	-	-	-	-	-	-	-	-	-	-	-
362	Y3088	AC3065	-	-	-	-	-	-	-	-	-	-	-	-	-	-	-	-	-	-	-	-	-	-	-	-	-	-	-	-	-	-	-	-	-	-	-	-	-	-	-	-	-	-	-	-	-	-	-
363	Y3088	AC3065	-	-	-	-	-	-	-	-	-	-	-	-	-	-	-	-	-	-	-	-	-	-	-	-	-	-	-	-	-	-	-	-	-	-	-	-	-	-	-	-	-	-	-	-	-	-	-
364	Y3088	AC3065	-	-	-	-	-	-	-	-	-	-	-	-	-	-	-	-	-	-	-	-	-	-	-	-	-	-	-	-	-	-	-	-	-	-	-	-	-	-	-	-	-	-	-	-	-	-	-
365	Y3088	AC3065	-	-	-	-	-	-	-	-	-	-	-	-	-	-	-	-	-	-	-	-	-	-	-	-	-	-	-	-	-	-	-	-	-	-	-	-	-	-	-	-	-	-	-	-	-	-	-
366	Y3088	AC3065	-	-	-	-	-	-	-	-	-	-	-	-	-	-	-	-	-	-	-	-	-	-	-	-	-	-	-	-	-	-	-	-	-	-	-	-	-	-	-	-	-	-	-	-	-	-	-
367	Y3088	AC3065	-	-	-	-	-	-	-	-	-	-	-	-	-	-	-	-	-	-	-	-	-	-	-	-	-	-	-	-	-	-	-	-	-	-	-	-	-	-	-	-	-	-	-	-	-	-	-
368	Y3088	AC3065	-	-	-	-	-	-	-	-	-	-	-	-	-	-	-	-	-	-	-	-	-	-	-	-	-	-	-	-	-	-	-	-	-	-	-	-	-	-	-	-	-	-	-	-	-	-	-
369	Y3088	AC3065	-	-	-	-	-	-	-	-	-	-	-	-	-	-	-	-	-	-	-	-	-	-	-	-	-	-	-	-	-	-	-	-	-	-	-	-	-	-	-	-	-	-	-	-	-	-	-
370	Y3088	AC3065	-	-	-	-	-	-	-	-	-	-	-	-	-	-	-	-	-	-	-	-	-	-	-	-	-	-	-	-	-	-	-	-	-	-	-	-	-	-	-	-	-	-	-	-	-	-	-
371	Y3088	AC3065	-	-	-	-	-	-	-	-	-	-	-	-	-	-	-	-	-	-	-	-	-	-	-	-	-	-	-	-	-	-	-	-	-	-	-	-	-	-	-	-	-	-	-	-	-	-	-
372	Y3088	AC3065	-	-	-	-	-	-	-	-	-	-	-	-	-	-	-	-	-	-	-	-	-	-	-	-	-	-	-	-	-	-	-	-	-	-	-	-	-	-	-	-	-	-	-	-	-	-	-
373	Y3088	AC3065	-	-	-	-	-	-	-	-	-	-	-	-	-	-	-	-	-	-	-	-	-	-	-	-	-	-	-	-	-	-	-	-	-	-	-	-	-	-	-	-	-	-	-	-	-	-	-
374	Y3088	AC3065	-	-	-	-	-	-	-	-	-	-	-	-	-	-	-	-	-	-	-	-	-	-	-	-	-	-	-	-	-	-	-	-	-	-	-	-	-	-	-	-	-	-	-	-	-	-	-
375	Y3088	AC3065	-	-	-	-	-	-	-	-	-	-	-	-	-	-	-	-	-	-	-	-	-	-	-	-	-	-	-	-	-	-	-	-	-	-	-	-	-	-	-	-	-	-	-	-	-	-	-
376	Y3088	AC3065	-	-	-	-	-	-	-	-	-	-	-	-	-	-	-	-	-	-	-	-	-	-	-	-	-	-	-	-	-	-	-	-	-	-	-	-	-	-	-	-	-	-	-	-	-	-	-
377	Y3088	AC3065	a	p	p	a	a	a	a	a	a	p	a	a	a	a	p	p	a	p	-	a	a	p	a	a	a	-	-	-	-	-	-	-	-	-	-	-	-	-	-	-	-	-	-	-	-	p	p
378	Y3088	AC3065	-	-	-	-	-	-	-	-	-	-	-	-	-	-	-	-	-	-	-	-	-	-	-	-	-	-	-	-	-	-	-	-	-	-	-	-	-	-	-	-	-	-	-	-	-	-	-
379	Y3088	AC3065	-	-	-	-	-	-	-	-	-	-	-	-	-	-	-	-	-	-	-	-	-	-	-	-	-	-	-	-	-	-	-	-	-	-	-	-	-	-	-	-	-	-	-	-	-	-	-
380	Y3088	AC3065	-	-	-	-	-	-	-	-	-	-	-	-	-	-	-	-	-	-	-	-	-	-	-	-	-	-	-	-	-	-	-	-	-	-	-	-	-	-	-	-	-	-	-	-	-	-	-
381	Y3088	AC3065	-	-	-	-	-	-	-	-	-	-	-	-	-	-	-	-	-	-	-	-	-	-	-	-	-	-	-	-	-	-	-	-	-	-	-	-	-	-	-	-	-	-	-	-	-	-	-
382	Y3088	AC3065	-	-	-	-	-	-	-	-	-	-	-	-	-	-	-	-	-	-	-	-	-	-	-	-	-	-	-	-	-	-	-	-	-	-	-	-	-	-	-	-	-	-	-	-	-	-	-
383	Y3088	AC3065	-	-	-	-	-	-	-	-	-	-	-	-	-	-	-	-	-	-	-	-	-	-	-	-	-	-	-	-	-	-	-	-	-	-	-	-	-	-	-	-	-	-	-	-	-	-	-
384	Y3088	AC3065	-	-	-	-	-	-	-	-	-	-	-	-	-	-	-	-	-	-	-	-	-	-	-	-	-	-	-	-	-	-	-	-	-	-	-	-	-	-	-	-	-	-	-	-	-	-	-
385	Y3088	AC3065	-	-	-	-	-	-	-	-	-	-	-	-	-	-	-	-	-	-	-	-	-	-	-	-	-	-	-	-	-	-	-	-	-	-	-	-	-	-	-	-	-	-	-	-	-	-	-
386	Y3088	AC3065	-	-	-	-	-	-	-	-	-	-	-	-	-	-	-	-	-	-	-	-	-	-	-	-	-	-	-	-	-	-	-	-	-	-	-	-	-	-	-	-	-	-	-	-	-	-	-
387	Y3088	AC3065	-	-	-	-	-	-	-	-	-	-	-	-	-	-	-	-	-	-	-	-	-	-	-	-	-	-	-	-	-	-	-	-	-	-	-	-	-	-	-	-	-	-	-	-	-	-	-
388	Y3088	AC3065	-	-	-	-	-	-	-	-	-	-	-	-	-	-	-	-	-	-	-	-	-	-	-	-	-	-	-	-	-	-	-	-	-	-	-	-	-	-	-	-	-	-	-	-	-	-	-
389	Y3088	AC3065	a	p	p	a	a	a	a	a	a	p	a	a	a	a	p	a	a	a	-	a	a	a	a	a	a	-	-	-	-	-	-	-	-	-	-	-	-	-	-	-	-	-	-	-	-	a	p
390	Y3088	AC3065	a	a	p	a	a	a	a	a	a	a	a	a	a	p	p	a	a	p	-	a	a	a	a	a	a	-	-	-	-	-	-	-	-	-	-	-	-	-	-	-	-	-	-	-	-	a	p
391	Y3088	AC3065	p	p	p	a	a	a	a	a	a	a	a	a	a	a	p	a	p	a	-	a	a	p	p	a	a	-	-	-	-	-	-	-	-	-	-	-	-	-	-	-	-	-	-	-	-	a	p
392	Y3088	AC3065	p	p	p	a	p	p	p	a	a	p	a	a	p	a	p	p	p	p	-	a	p	a	p	a	p	-	-	-	-	-	-	-	-	-	-	-	-	-	-	-	-	-	-	-	-	a	p
393	Y3088	AC3065	a	p	p	a	a	a	a	a	a	p	a	a	a	p	p	a	a	a	-	a	p	a	a	a	a	-	-	-	-	-	-	-	-	-	-	-	-	-	-	-	-	-	-	-	-	p	p
394	Y3088	AC3065	a	p	p	a	p	p	p	a	a	p	a	a	p	p	p	p	p	p	-	a	p	a	p	p	p	-	-	-	-	-	-	-	-	-	-	-	-	-	-	-	-	-	-	-	-	a	p
395	Y3088	AC3065	a	p	p	a	p	p	a	p	a	p	a	a	a	a	p	a	p	a	-	a	a	p	a	a	p	-	-	-	-	-	-	-	-	-	-	-	-	-	-	-	-	-	-	-	-	p	p
396	Y3088	AC3065	p	p	p	a	p	p	a	a	p	p	a	a	a	a	p	p	p	a	-	a	p	a	a	p	p	-	-	-	-	-	-	-	-	-	-	-	-	-	-	-	-	-	-	-	-	p	p
397	Y3088	AC3065	a	p	p	a	p	p	a	a	p	p	a	a	a	a	p	p	p	p	-	a	p	a	a	p	p	-	-	-	-	-	-	-	-	-	-	-	-	-	-	-	-	-	-	-	-	p	p
398	Y3088	AC3065	a	p	p	a	p	a	a	a	a	a	a	a	p	p	a	p	a	p	-	a	a	a	p	a	p	-	-	-	-	-	-	-	-	-	-	-	-	-	-	-	-	-	-	-	-	a	p
399	Y3088	AC3065	-	-	-	-	-	-	-	-	-	-	-	-	-	-	-	-	-	-	-	-	-	-	-	-	-	-	-	-	-	-	-	-	-	-	-	-	-	-	-	-	-	-	-	-	-	-	-
400	Y3088	AC3065	-	-	-	-	-	-	-	-	-	-	-	-	-	-	-	-	-	-	-	-	-	-	-	-	-	-	-	-	-	-	-	-	-	-	-	-	-	-	-	-	-	-	-	-	-	-	-
401	Y3088	AC3065	-	-	-	-	-	-	-	-	-	-	-	-	-	-	-	-	-	-	-	-	-	-	-	-	-	-	-	-	-	-	-	-	-	-	-	-	-	-	-	-	-	-	-	-	-	-	-
402	Y3088	AC3065	-	-	-	-	-	-	-	-	-	-	-	-	-	-	-	-	-	-	-	-	-	-	-	-	-	-	-	-	-	-	-	-	-	-	-	-	-	-	-	-	-	-	-	-	-	-	-
403	Y3088	AC3065	-	-	-	-	-	-	-	-	-	-	-	-	-	-	-	-	-	-	-	-	-	-	-	-	-	-	-	-	-	-	-	-	-	-	-	-	-	-	-	-	-	-	-	-	-	-	-
404	Y3088	AC3065	-	-	-	-	-	-	-	-	-	-	-	-	-	-	-	-	-	-	-	-	-	-	-	-	-	-	-	-	-	-	-	-	-	-	-	-	-	-	-	-	-	-	-	-	-	-	-
405	Y3088	AC3065	-	-	-	-	-	-	-	-	-	-	-	-	-	-	-	-	-	-	-	-	-	-	-	-	-	-	-	-	-	-	-	-	-	-	-	-	-	-	-	-	-	-	-	-	-	-	-
406	Y3088	AC3065	a	a	p	p	a	p	a	p	a	p	p	a	a	p	p	p	p	p	a	p	p	p	a	p	p	p	a	a	a	p	p	a	p	p	a	p	p	p	p	a	a	p	p	a	p	a	a
407	Y3088	AC3065	p	a	a	p	a	a	a	a	a	p	a	a	a	p	p	p	p	a	a	a	p	p	p	p	p	a	a	a	p	p	p	p	p	p	a	a	a	a	p	a	p	a	p	a	a	a	a
408	Y3088	AC3065	p	a	p	a	a	a	p	a	a	p	a	p	a	p	p	p	p	a	a	p	p	a	p	p	p	a	p	p	p	p	a	p	p	a	p	p	p	a	p	p	a	p	p	a	p	p	p
409	Y3088	AC3065	p	a	a	p	a	a	a	p	a	p	p	a	a	p	p	p	p	a	a	p	p	a	a	p	p	a	p	a	p	p	a	p	p	a	a	p	a	p	p	p	a	a	p	p	p	p	a
410	Y3088	AC3065	p	a	a	a	a	a	a	a	p	p	p	a	a	p	p	p	p	a	p	p	p	p	a	p	p	p	a	p	p	p	a	p	p	a	a	p	a	a	p	a	a	p	p	a	p	a	p
411	Y3088	AC3065	p	a	a	a	a	a	a	a	a	p	a	a	a	p	p	p	p	p	p	p	p	p	p	p	p	p	a	a	p	p	a	p	p	a	a	p	p	a	p	p	a	a	p	a	p	a	p
412	Y3088	AC3065	p	a	a	a	a	p	a	a	a	p	a	a	a	p	p	p	p	p	p	a	p	a	p	p	p	p	a	p	a	p	a	p	p	a	a	p	a	a	p	p	p	p	p	a	p	a	a
413	Y3088	AC3065	p	a	a	a	a	p	a	p	a	a	a	p	a	p	p	p	p	a	p	p	p	p	p	p	p	a	a	p	a	p	p	p	p	a	p	p	a	p	p	a	p	p	p	p	p	p	p
414	Y3088	AC3065	a	a	a	a	a	a	a	a	a	p	a	p	a	p	p	p	p	a	p	p	a	p	a	p	p	p	a	p	p	p	p	a	p	p	p	p	p	p	p	p	a	p	p	a	p	p	p
415	Y3088	AC3065	a	p	p	a	p	a	a	a	a	p	a	a	p	p	p	p	p	a	-	a	a	p	a	a	p	-	-	-	-	-	-	-	-	-	-	-	-	-	-	-	-	-	-	-	-	p	p
416	Y3088	AC3065	a	a	p	a	a	p	p	p	p	p	a	p	a	p	p	p	p	p	p	p	p	a	p	p	p	p	p	p	p	p	p	p	p	p	p	p	p	p	p	p	a	p	p	a	p	p	p
417	Y3088	AC3065	p	a	a	a	a	a	a	a	a	p	p	a	a	p	p	p	p	p	a	p	p	a	p	p	p	a	a	p	p	p	a	p	p	p	a	p	a	p	p	a	p	p	p	p	p	p	a
418	Y3088	AC3065	p	a	p	a	a	a	a	p	a	p	a	p	a	p	p	p	p	p	p	a	a	p	a	p	p	p	a	p	p	a	p	p	p	a	p	p	p	p	p	a	p	p	p	p	p	a	p
419	Y3088	AC3065	a	p	p	a	a	a	a	a	a	a	a	a	a	a	p	a	p	a	-	p	a	a	a	a	p	-	-	-	-	-	-	-	-	-	-	-	-	-	-	-	-	-	-	-	-	a	p
420	Y3088	AC3065	p	a	a	a	a	a	p	a	a	p	a	p	a	p	p	p	p	a	p	a	p	a	p	p	p	a	p	p	p	p	p	p	p	p	p	p	a	p	p	a	p	p	p	a	p	p	a
421	Y3088	AC3065	p	a	a	a	a	a	p	a	a	a	p	p	a	p	p	p	p	p	p	p	a	p	a	p	p	a	p	p	p	p	p	p	p	p	p	p	a	p	p	p	p	p	p	a	p	p	a
422	Y3088	AC3065	p	p	p	a	p	a	p	a	p	p	p	p	p	p	p	p	p	p	p	a	p	p	p	p	p	a	p	p	p	p	p	a	p	p	p	p	p	p	p	p	p	p	p	a	a	p	p
423	Y3088	AC3065	a	p	p	a	a	p	a	p	p	p	a	a	a	p	p	p	p	a	a	p	a	p	a	p	p	a	p	a	p	p	a	p	p	p	a	p	a	p	p	p	a	p	a	a	p	a	p
424	Y3088	AC3065	a	p	p	p	p	p	a	p	a	p	a	a	p	p	p	p	p	a	p	a	p	p	a	p	p	p	a	p	a	p	a	p	p	a	p	p	p	p	a	p	p	p	p	p	p	p	p
425	Y3088	AC3065	a	p	p	p	p	a	p	p	p	p	a	a	a	p	p	p	p	p	p	p	p	p	a	p	p	a	p	p	p	p	p	p	p	a	a	p	p	p	p	p	p	p	p	a	p	p	p
426	Y3088	AC3065	a	p	p	p	p	p	p	p	p	p	p	a	a	p	p	p	p	a	p	a	p	p	p	p	p	p	a	p	p	p	p	p	p	p	a	p	p	p	p	a	p	p	p	p	p	p	p
427	Y3088	AC3065	a	p	p	a	p	a	a	p	p	p	a	p	p	p	p	p	p	p	p	p	p	a	a	p	p	p	a	p	p	p	p	p	p	a	p	p	p	p	p	a	a	p	p	p	p	a	p
428	Y3088	AC3065	a	p	p	p	p	p	p	p	a	p	p	p	a	p	p	p	p	a	p	a	a	p	a	p	p	a	p	p	a	p	p	p	p	a	p	p	a	p	p	a	p	p	p	a	p	a	p
429	Y3088	AC3065	a	a	p	a	p	a	a	p	p	p	p	a	p	p	p	p	p	a	p	a	a	p	p	p	p	a	p	p	p	a	p	p	p	p	p	p	a	p	p	p	p	p	p	a	p	a	p
430	Y3088	AC3065	p	p	p	a	p	a	p	p	p	p	p	p	p	p	p	p	p	p	p	p	a	p	a	p	p	a	p	p	p	p	p	p	p	p	a	p	p	p	p	p	p	p	p	a	p	p	p
431	Y3088	AC3065	a	p	p	a	a	a	a	a	a	a	a	a	a	p	p	a	a	a	-	a	p	a	a	a	a	-	-	-	-	-	-	-	-	-	-	-	-	-	-	-	-	-	-	-	-	p	p
432	Y3088	AC3065	a	p	p	a	p	p	a	p	a	p	a	p	p	p	p	a	p	p	a	a	p	a	a	p	p	a	a	p	a	p	p	p	p	a	a	p	a	a	p	a	a	a	p	a	p	p	a
433	Y3088	AC3065	a	p	p	p	p	a	a	p	p	p	p	a	a	p	p	p	p	a	a	p	a	p	p	p	p	p	a	a	a	p	p	p	p	p	p	p	a	a	p	p	a	p	p	a	p	a	a
434	Y3088	AC3065	a	p	p	p	p	p	a	p	p	p	p	p	a	p	p	p	p	a	p	a	a	a	p	p	p	p	p	p	p	p	p	p	p	a	p	p	p	p	p	p	p	p	p	a	p	a	p
435	Y3088	AC3065	a	p	p	a	p	p	p	p	a	p	p	p	p	p	p	p	p	a	p	p	a	p	p	p	p	a	p	p	a	p	a	p	p	p	p	p	p	p	p	a	p	p	p	a	p	a	a
436	Y3088	AC3065	a	p	p	p	p	p	a	p	p	p	p	p	a	p	p	p	p	a	p	p	p	a	a	p	p	p	a	p	p	p	p	p	p	a	p	p	p	p	p	p	p	p	p	p	p	a	a
437	Y3088	AC3065	p	p	p	p	a	a	p	p	p	p	a	p	a	p	p	p	p	a	p	p	p	p	a	p	p	a	a	p	a	p	a	p	p	a	p	p	a	p	p	a	a	p	p	p	p	a	a
438	Y3088	AC3065	a	a	p	a	p	p	p	p	p	p	a	p	p	p	p	p	p	p	p	a	a	p	a	p	p	a	p	p	p	p	p	p	p	p	p	p	p	p	p	p	p	p	p	a	p	a	a
439	Y3088	AC3065	p	p	p	a	p	p	a	p	p	p	a	a	a	p	p	p	p	p	p	a	p	p	p	p	p	a	p	p	p	p	p	p	p	p	a	p	p	p	p	a	a	a	p	a	a	p	p
440	Y3088	AC3065	p	a	p	a	a	a	a	a	a	a	a	a	a	p	a	a	a	a	a	a	a	p	a	a	a	a	a	a	a	a	a	p	a	a	a	a	a	a	a	a	a	a	a	a	a	a	a
441	Y3088	AC3065	p	p	p	a	p	a	a	p	p	p	p	a	a	p	p	p	p	a	p	a	a	p	p	p	p	p	a	p	a	p	a	p	p	p	a	p	p	p	p	a	p	p	p	a	p	a	p
442	Y3088	AC3065	a	p	p	a	p	p	p	p	p	p	p	p	p	p	p	p	p	a	p	p	a	p	p	p	p	a	p	p	p	p	p	p	p	p	p	p	a	p	p	p	a	p	p	a	p	p	p
443	Y3088	AC3065	a	p	p	a	p	p	a	p	p	p	a	a	p	p	p	p	p	p	p	a	a	p	p	p	p	a	a	a	a	p	a	p	p	p	p	p	a	a	p	a	p	p	p	a	p	a	p
444	Y3088	AC3065	p	p	p	p	p	a	p	a	a	p	p	p	p	p	p	p	p	a	p	p	p	a	p	p	p	p	p	p	a	p	p	p	p	p	p	p	p	p	p	a	p	p	p	a	p	p	p
445	Y3088	AC3065	a	p	p	p	p	a	p	p	p	p	p	a	a	p	p	p	p	a	p	a	p	p	p	p	p	p	p	p	a	p	a	p	p	a	p	p	p	p	p	a	p	p	p	a	p	a	p
446	Y3088	AC3065	a	p	p	p	p	p	a	p	p	p	a	p	p	p	p	p	p	p	p	p	p	p	p	p	p	p	a	p	a	p	p	p	p	p	p	p	p	p	p	p	p	p	p	a	p	p	p
447	Y3088	AC3065	a	p	p	p	a	p	p	p	p	a	a	a	p	a	p	p	p	p	-	a	a	p	p	p	p	-	-	-	-	-	-	-	-	-	-	-	-	-	-	-	-	-	-	-	-	a	p
448	Y3088	AC3065	p	p	p	a	p	a	a	a	a	a	a	a	a	p	p	p	a	a	-	a	p	a	a	a	p	-	-	-	-	-	-	-	-	-	-	-	-	-	-	-	-	-	-	-	-	p	p
449	Y3088	AC3065	-	-	-	-	-	-	-	-	-	-	-	-	-	-	-	-	-	-	-	-	-	-	-	-	-	-	-	-	-	-	-	-	-	-	-	-	-	-	-	-	-	-	-	-	-	-	-
450	Y3088	AC3065	p	p	p	p	p	p	p	p	p	p	p	p	p	p	p	a	p	a	-	p	a	a	a	p	p	-	-	-	-	-	-	-	-	-	-	-	-	-	-	-	-	-	-	-	-	p	p
451	Y3088	AC3065	p	p	p	a	p	p	a	p	p	p	a	p	p	p	p	p	p	a	p	a	p	p	p	p	p	p	p	p	a	p	p	p	p	a	p	p	p	p	p	a	p	p	p	a	p	p	p
452	Y3088	AC3065	p	p	p	a	p	a	p	p	p	p	a	p	a	p	p	p	p	p	p	p	p	p	p	p	p	p	p	p	a	p	a	p	p	p	p	p	p	p	p	p	p	p	p	a	p	a	p
453	Y3088	AC3065	a	a	p	a	a	a	a	a	a	a	a	a	a	a	p	p	a	p	-	p	a	p	p	a	a	-	-	-	-	-	-	-	-	-	-	-	-	-	-	-	-	-	-	-	-	p	p
454	Y3088	AC3065	a	p	p	a	p	p	a	p	p	p	a	p	a	p	p	p	p	a	p	p	a	p	p	p	p	p	a	p	p	p	p	p	p	p	p	p	p	p	p	a	a	p	p	a	p	a	p
455	Y3088	AC3065	a	p	p	a	p	a	a	p	a	p	a	p	p	p	p	p	p	p	p	a	a	a	p	p	p	a	p	p	p	p	p	p	p	p	a	p	p	p	p	p	p	p	p	a	a	a	a
456	Y3088	AC3065	a	a	p	a	p	a	a	a	a	a	a	a	a	p	p	a	a	a	a	p	p	p	a	p	p	a	a	a	a	a	a	p	p	a	a	a	a	p	a	a	a	a	a	a	a	a	a
457	Y3088	AC3065	a	p	p	p	p	a	a	p	a	p	a	p	a	p	p	p	p	p	p	a	a	p	p	p	p	p	a	p	p	a	p	p	p	a	a	p	p	p	p	a	a	p	p	a	p	a	a
458	Y3088	AC3065	a	a	p	a	p	a	p	p	a	p	a	a	a	p	p	p	p	a	a	p	a	p	a	p	p	a	a	a	a	p	a	p	p	p	a	p	p	a	a	a	a	p	p	p	p	p	a
459	Y3088	AC3065	a	p	p	a	p	a	p	p	p	p	a	p	a	p	p	p	p	p	p	p	p	p	p	p	p	a	p	p	p	p	p	p	p	p	p	p	p	p	p	a	p	p	p	a	p	p	p
460	Y3088	AC3065	p	a	p	a	p	p	a	p	p	p	p	a	a	p	p	p	p	a	p	p	p	a	p	p	p	a	a	p	a	p	a	p	p	p	p	p	p	p	p	a	a	p	p	a	p	a	a
461	Y3088	AC3065	-	-	-	-	-	-	-	-	-	-	-	-	-	-	-	-	-	-	-	-	-	-	-	-	-	-	-	-	-	-	-	-	-	-	-	-	-	-	-	-	-	-	-	-	-	-	-
462	Y3088	AC3065	p	a	p	a	p	p	p	a	p	p	p	p	a	p	p	p	p	p	p	a	p	a	a	p	p	a	a	p	a	p	p	p	p	a	p	a	a	a	p	a	p	a	p	a	a	a	p
463	Y3088	AC3065	a	p	p	a	p	p	a	p	a	p	p	p	a	p	p	p	p	p	p	a	p	p	a	p	p	p	a	a	a	a	p	p	p	a	p	p	p	p	p	a	a	p	p	a	p	a	a
464	Y3088	AC3065	p	p	p	p	p	p	p	p	p	p	p	p	p	p	p	p	p	p	p	p	p	p	a	p	p	p	p	p	p	p	p	p	p	p	p	p	a	p	p	a	p	p	p	a	p	a	p
465	Y3088	AC3065	p	p	p	a	a	a	a	a	a	a	a	a	a	a	p	a	a	a	-	a	a	p	a	a	p	-	-	-	-	-	-	-	-	-	-	-	-	-	-	-	-	-	-	-	-	p	p
466	Y3088	AC3065	a	a	p	a	p	a	a	a	a	a	p	p	p	p	p	p	p	a	a	p	p	a	p	p	p	a	a	a	a	p	a	p	p	a	p	a	a	a	a	a	a	a	p	a	p	p	a
467	Y3088	AC3065	a	a	p	a	p	a	a	a	a	p	a	p	p	p	p	p	p	a	a	a	p	a	p	p	p	a	a	a	a	a	a	p	p	a	a	a	a	a	p	a	a	a	a	a	a	a	a
468	Y3088	AC3065	a	p	p	a	p	p	p	p	p	p	p	p	p	p	p	p	p	p	p	a	p	p	a	p	p	p	p	p	p	p	p	p	p	p	p	p	a	p	p	a	p	p	p	a	p	p	p
469	Y3088	AC3065	a	p	p	p	p	a	p	a	p	p	a	p	p	p	p	p	p	p	p	a	a	p	a	p	p	a	a	p	p	p	p	p	p	a	p	p	p	p	p	a	p	p	p	p	p	p	p
470	Y3088	AC3065	a	p	p	a	p	a	a	p	p	p	p	p	p	p	p	p	p	p	p	p	p	p	a	p	p	a	p	p	a	p	p	p	p	a	p	p	p	a	p	a	p	p	p	p	p	a	p
471	Y3088	AC3065	a	p	p	a	p	p	a	p	p	p	a	p	a	p	p	p	p	a	p	p	a	p	p	p	p	p	a	p	p	p	p	p	p	a	p	p	a	p	p	a	a	p	p	a	p	a	p
472	Y3088	AC3065	p	p	p	a	p	p	p	p	p	p	p	p	p	p	p	p	p	a	p	p	a	p	a	p	p	a	p	p	p	p	p	p	p	p	p	p	a	p	p	a	p	p	p	a	p	p	p
473	Y3088	AC3065	a	p	p	a	a	a	a	p	p	p	a	a	p	p	p	p	p	a	p	a	a	p	p	p	p	p	a	p	a	p	p	p	p	p	a	p	a	p	p	a	p	p	p	a	p	a	a
474	Y3088	AC3065	a	p	p	a	p	p	p	p	p	p	p	p	a	p	p	p	p	p	p	p	p	p	p	p	p	p	p	p	a	p	a	p	p	p	p	p	p	p	p	p	a	p	p	a	p	a	p
475	Y3088	AC3065	p	p	p	p	p	p	p	p	p	p	a	a	a	p	p	p	p	p	p	p	p	p	p	p	p	p	p	p	a	p	a	p	p	a	p	p	p	p	p	a	a	p	p	p	p	a	p
476	Y3088	AC3065	a	p	p	p	p	a	p	p	p	p	a	p	a	p	p	p	p	a	p	a	a	p	a	p	p	a	a	p	p	p	p	p	p	p	p	p	p	p	p	a	a	p	p	p	p	a	p
477	Y3088	AC3065	p	a	p	a	p	a	a	p	p	p	a	p	p	p	p	p	p	a	p	p	a	p	p	p	p	p	p	p	p	p	p	p	p	a	p	p	p	p	a	p	p	p	p	a	a	p	a
478	Y3088	AC3065	p	p	p	p	p	p	p	a	p	p	p	p	a	p	p	p	p	a	p	a	p	a	a	p	p	a	p	p	p	p	p	p	p	p	p	p	a	p	p	a	p	p	p	a	p	a	p
479	Y3088	AC3065	p	p	p	p	p	a	p	p	p	p	p	p	a	p	p	p	p	p	p	p	p	p	p	p	p	a	a	p	a	p	p	p	p	p	p	p	p	p	p	p	p	p	p	a	p	a	p
480	Y3088	AC3065	p	a	p	a	p	p	p	p	p	p	p	a	p	p	p	p	p	a	p	p	p	a	a	p	p	p	a	p	p	p	a	p	p	p	p	p	p	p	p	a	p	p	p	p	p	a	p
481	Y3088	AC3065	p	p	p	a	a	p	a	p	a	p	a	a	p	a	p	p	p	a	-	a	p	a	p	p	p	-	-	-	-	-	-	-	-	-	-	-	-	-	-	-	-	-	-	-	-	p	p
482	Y3088	AC3065	p	p	p	p	p	p	p	p	p	p	a	p	p	p	p	p	p	p	p	a	p	p	a	p	p	p	p	p	p	a	p	p	p	p	p	p	p	p	p	p	p	p	p	a	p	a	p
483	Y3088	AC3065	p	p	p	p	p	p	p	p	p	p	p	a	p	p	p	p	p	a	p	a	p	a	p	p	p	p	a	p	p	p	a	p	p	p	p	p	p	p	p	p	a	p	p	a	p	a	a
484	Y3088	AC3065	a	p	p	a	p	p	a	p	a	p	a	a	a	p	p	p	p	a	p	a	a	p	a	p	p	p	p	p	p	p	a	p	p	p	p	p	a	p	p	a	a	p	p	a	p	a	a
485	Y3088	AC3065	p	p	p	p	p	a	p	a	p	p	a	a	a	p	p	p	p	a	p	a	a	p	a	p	p	p	p	a	a	p	p	p	p	a	p	p	p	p	p	p	a	p	p	a	p	a	p
486	Y3088	AC3065	a	p	p	a	p	a	p	a	a	p	p	p	p	p	p	p	p	a	p	p	p	p	p	p	p	p	p	p	a	p	p	p	p	p	p	p	a	p	p	a	p	p	p	a	p	a	p
487	Y3088	AC3065	a	p	p	a	p	p	a	p	p	p	p	a	a	p	p	p	p	p	p	p	p	p	a	p	p	p	p	p	p	a	a	p	p	p	p	p	a	p	p	a	p	p	p	a	p	a	p
488	Y3088	AC3065	a	p	p	a	p	a	a	p	a	p	a	p	a	p	p	p	p	a	p	a	p	a	p	p	p	a	a	p	a	p	p	p	p	p	p	p	p	p	p	p	a	p	p	p	p	a	p
489	Y3088	AC3065	a	p	p	a	p	a	a	p	p	p	p	a	a	p	p	p	p	a	p	p	p	p	a	p	p	a	p	p	p	p	p	p	p	p	a	p	a	p	p	p	p	p	p	p	a	a	p
490	Y3088	AC3065	a	p	p	a	p	p	a	p	p	p	a	p	p	p	p	p	p	p	p	a	p	a	a	p	p	p	a	p	a	p	p	p	p	a	a	p	p	p	p	a	p	p	p	a	p	a	a
491	Y3088	AC3065	a	p	p	a	p	p	p	p	p	p	p	p	p	p	p	p	p	p	p	a	p	p	a	p	p	a	a	p	a	p	a	p	p	p	p	p	p	p	p	p	p	p	p	a	p	p	p
492	Y3088	AC3065	p	p	p	p	p	p	a	p	p	p	a	p	p	p	p	p	p	p	p	a	a	p	a	p	p	p	p	p	p	p	p	p	p	p	p	p	p	p	p	a	p	p	p	p	p	p	p
493	Y3088	AC3065	p	p	p	a	p	p	p	p	p	p	p	p	a	p	p	p	p	a	p	p	p	p	a	p	p	a	p	p	p	p	p	p	p	p	p	p	p	p	p	p	p	p	p	a	p	p	p
494	Y3088	AC3065	a	p	p	p	p	p	p	p	p	p	p	p	a	p	p	p	p	p	p	a	p	a	a	p	p	p	p	p	p	p	p	p	p	a	p	p	p	p	p	p	p	p	p	a	p	p	p
495	Y3088	AC3065	a	p	p	a	p	a	p	p	a	p	p	p	p	p	p	p	p	a	p	a	a	p	p	p	p	a	p	p	p	p	p	p	p	p	p	p	p	p	p	a	p	p	p	a	p	a	p
496	Y3088	AC3065	a	a	p	a	p	p	p	p	a	p	a	p	p	a	p	p	p	p	-	a	p	a	a	p	p	-	-	-	-	-	-	-	-	-	-	-	-	-	-	-	-	-	-	-	-	p	p
497	Y3088	AC3065	a	p	p	a	a	p	a	a	a	p	a	p	a	a	p	a	a	p	-	a	p	a	a	a	p	-	-	-	-	-	-	-	-	-	-	-	-	-	-	-	-	-	-	-	-	p	p
498	Y3088	AC3065	p	a	p	a	a	p	p	p	p	p	a	p	a	p	p	p	p	p	-	a	p	a	a	p	p	-	-	-	-	-	-	-	-	-	-	-	-	-	-	-	-	-	-	-	-	a	p
499	Y3088	AC3065	p	p	p	a	p	p	a	a	p	a	a	p	a	a	a	a	a	p	-	p	a	p	a	a	p	-	-	-	-	-	-	-	-	-	-	-	-	-	-	-	-	-	-	-	-	a	p
500	Y3088	AC3065	p	p	p	p	p	p	p	a	a	p	a	a	p	p	p	a	p	p	-	a	p	a	a	p	p	-	-	-	-	-	-	-	-	-	-	-	-	-	-	-	-	-	-	-	-	p	p
[truncated: 461 more columns]
